# Supplementary material for: Carbohydrate-aromatic interface and molecular architecture of lignocellulose
Source: Nat Commun. 2022 Jan 27;13:538. doi: 10.1038/s41467-022-28165-3 (PMC8795156; doi:10.1038/s41467-022-28165-3)
Supplement: Supplementary file 4 — Dataset 1 [file 41467_2022_28165_MOESM4_ESM.xlsx]

## Sheet:  Data 1 - Chemical Shifts
Supplementary Data 1. 13C chemical shifts of rigid polysaccharides and lignin in wood secondary cell walls. The rigid components are identified from 13C CP-based
INADEQUATE and RFDR spectra. Superscripts are used to denote different allomorphs. Unidentified signals are indicated as (-). Not applicable (/)
	Lignin	C1	C2	C3	C4	C5	C6	OMe	C7 (α)	C8(β)	C9(γ)	Plant
G	guaiacyl	-	111.1	148.9	144.9	115.9	-	57	/	/	/	Eucalyptus
Ga		130.7	113.4	152.2	145.3	116.3	-	56.7	/	/	/	Spruce
Gb		133.5	110.5	149.7	146.1	-	120.2	57	/	/	/	Spruce
Gc		134.2	113.5	147.6	144.1	-	119.2	57	/	/	/	Spruce
Gd		136	109.5	151.6	142.2	-	121.1	57	/	/	/	Spruce
Ga		-	112.1	148.2	144.9	116.1	-	56.6	/	/	/	Poplar
Gb		-	113.8	148.2	144.9	116.1	-	56.6	/	/	/	Poplar
Sa	syringyl	134.9	102.8	153.3	133.5	153.3	102.8	57	/	/	/	Eucalyptus
Sb		-	109.7	153.2	137.2	153.2	109.7	57	/	/	/	Eucalyptus
Sa		134.2	104	153.1	134.6	153.1	104	56.6	/	/	/	Poplar
Sb		137.1	102.5	152.7	135.8	152.7	102.5	56.6	/	/	/	Poplar
S’a	Cα-oxidized syringyl	134.1	109.2	144.8	136.3	144.8	109.2	56.5	/	/	/	Eucalyptus
S’b		136.5	112.5	145.5	138.5	145.5	112.5	56.5	/	/	/	Eucalyptus
A(S)	β-O-4’	/	/	/	/	/	/	/	72.3	84.5	59.4	Eucalyptus
A (G)		/	/	/	/	/	/	/	72.4	84.3	59.9	Spruce
A(S)		/	/	/	/	/	/	/	72	86.3	60.4	Poplar
B	γ-acylated β-β’	/	/	/	/	/	/	/	84.4	53.5	71.2	Eucalyptus
B’	β-β’	/	/	/	/	/	/	/	-	53.5	74.4	Eucalyptus
B		/	/	/	/	/	/	/	-	53.9	70.3	Spruce
B’		/	/	/	/	/	/	/	83.9	52.9	74.1	Spruce
B		/	/	/	/	/	/	/	84.8	52.6	70.5	Poplar
C’	β-5’	/	/	/	/	/	/	/	90.2	49.9	-	Spruce
C’		/	/	/	/	/	/	/	86.7	49.6	-	Spruce
C	γ-acylated β-5’	/	/	/	/	/	/	/	88.1	54.2	-	Spruce
E	β’-1’	/	/	/	/	/	/	/	81.1	59.6	-	Eucalyptus
		/	/	/	/	/	/	/	81.4	60	-	Spruce
		/	/	/	/	/	/	/	80.3	59.7	-	Poplar
	Carbohydrate	C1	C2	C3	C4	C5	C6	AcCO	AcMe
Xn2f	2-fold xylan	104.8	72.2	74	82.2	64	/	174	21			Eucalyptus
Xn3f	3-fold xylan	102.5	73.4	74.1	77.4	63.3	/	174	21
Xn	xylan mix	-	-	74.2	78.5	64.1	/	174	21
Xn2f	2-fold xylan	104.8	72.1	73.2	82	63.9	/	174	21			Poplar
Xn3f	3-fold xylan	102.2	73.6	74.2	77.9	64.1	/	174	21
Xn2f	2-fold xylan	104.8	72.2	73.3	82.2	63.9	/	174	21			Spruce
Xn3f	3-fold xylan	103.5	73.9	74.2	77.8	65.4	/	174	21
x	xylose in XyG	-	-	74.1	70.4	62.5	/	/	/			All samples
GlcAa	GlcA in GAX	101.5	71.3	79.8	69.9	76.6	-					All samples
GlcAb	GlcA in GAX	99.2	69.9	-	-	-	-					All samples
GlcAc	GlcA in GAX	98.5	71.6	80.8	-	-	-					All samples
GalA	galacturonic acid	100.2	68.1	-	79.6	-	-					All samples
M	mannan	101.2	71.3	75.1	-	75.1	62.1					Spruce
MAc	acetylated mannan	101.6	72.1	75.1	80.7	75.1	62.1					Spruce
A (t-Ara)	arabinose	108.1	82.1	-	85.6	62.1	/					Spruce
ia		104.9	72.1	75.2	88.7	72.3	65
ib	interior cellulose	104.9	72.1	75.2	88.7	72.3	65					Eucalyptus
ic		104.9	72.1	74.1	87.9	71.1	65.7
sf	surface cellulose	104.9	72.1	74.6	84.4	74.6	62.3					Eucalyptus
sg		104.9	72.1	73.6	83.5	73.6	61.4
ia	interior cellulose	104.8	72.1	75	88.9	72.4	64.9
ib		104.8	72.1	75	88.9	72.4	64.9					Poplar
ic		104.8	72.1	74.3	87.9	70.1	65.5
sf	surface cellulose	104.8	72.1	75.7	84.3	75	62.3					Poplar
sg		104.8	72.1	75.2	83.4	73.7	61.3
ia		104.8	72.2	75.3	89	72.4	65
ib	interior cellulose	104.8	72.2	75.3	89	72.4	65					Spruce
ic		104.8	72.2	74.3	88.1	71	65.6
sf	surface cellulose	104.8	72.2	75.1	84.5	75	62.1					Spruce
sg		104.8	72.2	74.3	84.3	74.3	61.4
