# Supplementary material for: Carbohydrate-aromatic interface and molecular architecture of lignocellulose
Source: Nat Commun. 2022 Jan 27;13:538. doi: 10.1038/s41467-022-28165-3 (PMC8795156; doi:10.1038/s41467-022-28165-3)
Supplement: Supplementary file 5 — Dataset 2 [file 41467_2022_28165_MOESM5_ESM.xlsx]

## Sheet: Data 2 - Eucalyptus Intensities
	Supplementary Data 2. The intensities of intermolecular cross peaks of eucalyptus. In sum, 98 intermolecular interactions are identified including 45 strong, 29 medium, and 24 weak restraints.
	In gated 1-s PDSD spectra, a peak higher than 4% is categorized as a strong restraint (s, in bold), between 2% - 4% for medium (m) restraint, and below 2% for weak (w) restraint.
	All the peaks shown in the gated 100-ms PDSD spectrum are categorized as strong restraints. The intensity is a relative ratio of the peak, which is normalized by the integral of the 13C cross-section.
		Atom1 (ω1)	Atom2 (ω2)	Gated 100 ms PDSD (%)	Gated 1s PDSD (%)	Type
	cellulose-xylan	AcCO	i4		0.13	w
		AcMe	i4		1.4	w
		AcCO	s4		0.16	w
		AcMe	s4		0.85	w
	cellulose-lignin	G3	i4		1.84	w
		G4,S’3/5	i4		0.49	w
		G5	i4		3.29	m
		S1/4a,S’1a	i4	2.11	7.81	s
		S/S’4b	i4		1.28	w
		S3/5	i4		1.27	w
		OMe	i4	0.67	0.99	s
		G3	s4		2.39	m
		G3	s6	0.94	4.05	s
		G4,S’3/5	s4		1.24	w
		G4,S’3/5	s6		3.49	m
		G5	s4		0.83	w
		S1/4a,S’1a	s4		2.35	m
		S1/4a,S’1a	s6	1.23	5.49	s
		S3/5	s4		1.34	w
		S3/5	s6		4.21	s
		S/S’4b	s4		1.24	w
		S/S’4b	s6		5.25	s
		OMe	s4	0.98	1.77	s
		OMe	s6	1.34	3.39	s
	lignin-lignin	G3	S1/4a,S’1a		3.42	m
		G3	S2/6b		2.41	m
		G3	S3/5		7	s
		G3	S/S’4b		3.37	m
		G4,S’3/5	S2/6a		1.34	w
		G4,S’3/5	S2/6b		3.45	m
		G4,S’3/5	S3/5		4.75	s
		G5	S1/4a,S’1a	1.36	7.34	s
		G5	S2/6a		3.26	m
		G5	S3/5		5.18	s
		G5	S/S’4b		3.91	m
		S1/4a,S’1a	G3		3.87	m
		S3/5	G2		2.4	m
		S3/5	G3		1.88	w
		S3/5	G4,S’3/5		1.88	w
		S3/5	G5		0.48	w
		S3/5	S’1b/4a		3.39	m
		S/S’4b	G3		2.58	m
		S/S’4b	G5		2.2	m
		AcCO	G4,S’3/5		2.26	m
	xylan-lignin	AcCO	G5		0.47	w
		AcCO	S1/4a,S’1a		1.83	w
		AcCO	S3/5		2.01	m
		AcCO	OMe		4.61	s
		G3	AcCO		3.85	m
		G4,S’3/5	AcCO	3.12	8.98	s
		G5	AcCO		6.87	s
		S1/4a,S’1a	AcCO	2.36	9.32	s
		S3/5	AcCO		3.58	m
		S/S’4b	AcCO	2.65	8.08	s
		OMe	AcCO		6.01	s
		AcMe	G4,S’3/5		1.56	w
		AcMe	S3/5		2.33	m
		AcMe	S/S’4b		1.95	w
		AcMe	OMe		2.85	m
		G3	AcMe		5.12	s
		G4,S’3/5	AcMe	0.99	6.31	s
		G5	AcMe	1.19	6.94	s
		S1/4a,S’1a	AcMe		4.26	s
		S3/5	AcMe		3.6	m
		S/S’4b	AcMe		4.27	s
		OMe	AcMe		4.34	s
		G3	Xn42f		3.34	m
		G3	Xn52f, 3f		3.34	m
		G4,S’3/5	Xn42f		1.59	w
		G4,S’3/5	Xn43f		1.19	w
		G4,S’3/5	Xn52f, 3f	1.68	5.03	s
		G5	Xn42f		2.11	m
		G5	Xn43f		2.81	m
		G5	Xn52f, 3f		1.33	w
		S1/4a,S’1a	Xn42f		5.29	s
		S1/4a,S’1a	Xn43f	0.64	2.71	s
		S1/4a,S’1a	Xn52f, 3f		5.64	s
		S3/5	Xn42f		3.42	m
		S3/5	Xn52f, 3f		4.92	s
		S/S’4b	Xn42f		2.86	m
		S/S’4b	Xn43f		4.07	s
		S/S’4b	Xn52f, 3f		4.15	s
		OMe	Xn42f	0.96	3.66	s
		OMe	Xn43f	1.34	1.55	s
		OMe	Xn52f, 3f	1.67	3.85	s
	mixed sugar-lignin	G3	i/s/Xn12f	2.61	6.08	s
		G3	Xn2/33f,Xn32f,i2/5,s2/3	4.36	23.7	s
		G4,S’3/5	i/s/Xn12f		1.23	w
		G4,S’3/5	Xn2/33f,Xn32f,i2/5,s2/3	3.96	18.03	s
		G5	i/s/Xn12f		5.84	s
		G5	Xn2/33f,Xn32f,i2/5,s2/3	7.36	22.5	s
		S1/4a,S’1a	i/s/Xn12f	2.71	8.47	s
		S3/5	i/s/Xn12f	2.62	7.68	s
		S3/5	Xn2/33f,Xn32f,i2/5,s2/3		26.12	s
		S/S’4b	i/s/Xn12f		2.22	m
		S/S’4b	Xn2/33f,Xn32f,i2/5,s2/3		17.08	s
		OMe	i/s/Xn12f		8.71	s
		OMe	Xn2/33f,Xn32f,i2/5,s2/3		14.56	s
