# Supplementary material for: Carbohydrate-aromatic interface and molecular architecture of lignocellulose
Source: Nat Commun. 2022 Jan 27;13:538. doi: 10.1038/s41467-022-28165-3 (PMC8795156; doi:10.1038/s41467-022-28165-3)
Supplement: Supplementary file 6 — Dataset 3 [file 41467_2022_28165_MOESM6_ESM.xlsx]

## Sheet: Data 3 - Poplar Intensities
	Supplementary Data 3. The intensities of intermolecular cross peaks of poplar wood. In sum, 80 intermolecular interactions are identified, including 22 strong, 33 medium, and 25 weak restraints.
	In gated 1-s PDSD spectra, a peak higher than 4% is categorized as a strong restraint (s, in bold), between 2% - 4% for medium (m) restraint, and below 2% for weak (w) restraint.
	The intensity is a relative ratio of the peak, which is normalized by the integral of the 13C cross-section.
		Atom1 (ꞷ1)	Atom2 (ꞷ2)	Gated 100 ms PDSD (%)	Gated 1s PDSD (%)	Type
	cellulose-xylan	AcMe	i4		2.16	m
		AcCO	s4		3.37	m
		AcMe	s4		1.76	w
		AcMe	s6		2.13	m
	cellulose-lignin	G4	i4		1.8	w
		S1a	i4		2.36	m
		S1b	i4		2.51	m
		S3/5	i4		1.11	w
		OMe	i4		0.9	w
		S1a	s4		1.78	w
		S1a	s6		4.26	s
		S1b	s4		1.55	w
		S1b	s6		5.32	s
		S3/5	s4		3.21	m
		S3/5	s6		6.04	s
		G4	s4		2.52	m
		G4	s6		4.01	s
		OMe	s4		1.89	w
		OMe	s6		3.07	m
	lignin-lignin	S1a	G2a		2.15	m
		S1a	G3		2.88	m
		S1a	G4		1.98	w
		S1a	G5		2.62	m
		S1b	G2a		1.86	w
		S1b	G2b		1.27	w
		S1b	G3		1.85	w
		S1b	G4		1.81	w
		S1b	G5		1.31	w
		G4	S1a		4.36	s
		G4	S1b		1.67	w
		G4	S2/6a		3.67	m
		G4	S3/5	2.97	9.76	s
		S3/5	G3		2.48	m
		S3/5	G4		1.13	w
		S3/5	G5		2.2	m
	xylan-lignin	AcCO	G2a		2.02	m
		AcCO	G3		1.28	w
		AcCO	G4		1.12	w
		AcCO	G5		1.38	w
		AcCO	S1a		1.37	w
		AcCO	S1b		0.57	w
		AcCO	S2/6b		2.44	m
		AcCO	S3/5		2.71	m
		AcCO	OMe		5.09	s
		G4	AcCO		3.91	m
		S1a	AcCO		2.48	m
		S1b	AcCO		6.49	s
		S3/5	AcCO		4.58	s
		OMe	AcCO		6.99	s
		AcMe	G2b		0.8	w
		AcMe	G4		0.65	w
		AcMe	S1b		0.51	w
		AcMe	S2/6b		4.91	s
		AcMe	S3/5		3.08	m
		AcMe	S4		1.39	w
		AcMe	OMe		3.48	m
		G4	AcMe		3.48	m
		S1a	AcMe		3.81	m
		S1b	AcMe		5	s
		S3/5	AcMe	1.44	2.87	s
		OMe	AcMe	1.62	3.91	s
		G4	Xn42f		2.37	m
		G4	Xn43f		3.93	m
		G4	Xn52f, 3f		2.55	m
		S1a	Xn42f		2.43	m
		S1a	Xn43f		3.97	m
		S1a	Xn52f, 3f	1.17	3.58	s
		S1b	Xn42f		1.72	w
		S1b	Xn43f		2.28	m
		S1b	Xn52f, 3f		5.16	s
		S3/5	Xn42f		2.15	m
		S3/5	Xn43f		3.36	m
		S3/5	Xn52f, 3f		4.66	s
		OMe	Xn42f	1.88	3.29	s
		OMe	Xn43f	1.56	2.53	s
		OMe	Xn52f, 3f	2.09	4.13	s
	mixed sugar-lignin	G4	i/s/Xn12f		2.33	m
		S1a	i/s/Xn12f		2.92	m
		S3/5	i/s/Xn12f	2.47	5.04	s
		OMe	i/s/Xn12f	1.95	11.46	s
