# Supplementary material for: Carbohydrate-aromatic interface and molecular architecture of lignocellulose
Source: Nat Commun. 2022 Jan 27;13:538. doi: 10.1038/s41467-022-28165-3 (PMC8795156; doi:10.1038/s41467-022-28165-3)
Supplement: Supplementary file 7 — Dataset 4 [file 41467_2022_28165_MOESM7_ESM.xlsx]

## Sheet: Data 4 - Spruce Intensities
	Supplementary Data 4. The intensities of intermolecular cross peaks of spruce. In sum, 94 intermolecular interactions are identified, including 51 strong, 9 medium, and 34 weak restraints.
	In gated 1-s PDSD spectra, a peak higher than 4% is categorized as a strong restraint (s, in bold), between 2% - 4% for medium (m) restraint, and below 2% for weak (w) restraint.
	The intensity is a relative ratio of the peak, which is normalized by the integral of the 13C cross-section.
		Atom1 (ꞷ1)	Atom2 (ꞷ2)	Gated 100 ms PDSD (%)	Gated 1s PDSD (%)	Type
	cellulose-xylan	AcCO	i4		0.66	w
		AcCO	i6		3.06	m
		AcMe	i4		1.38	w
		AcMe	i6		2.08	m
		AcCO	s4	0.96	3.08	s
		AcCO	s6	2.06	13.45	s
		AcMe	s4	1.21	3.92	s
		AcMe	s6	2.23	9.84	s
	cellulose-lignin	G1a	i4	1.12	2.5	s
		G1a	i6	0.69	2.26	s
		G1b,c	i4	0.36	1.1	s
		G1d	i4	0.68	1.52	s
		G3a	i4	1.03	2.93	s
		G3a	i6	0.78	1.29	s
		G3c	i4		1.47	w
		G4a,b,c	i4	2.66	4.48	s
		OMe	i4	3.98	9.61	s
		G1a	s4		2.2	m
		G1a	s6	2.36	5.98	s
		G1b,c	s4	1.22	2.39	s
		G1b,c	s6	2.94	8.96	s
		G1d	s4		1.82	w
		G3a	s4		1.44	w
		G3a	s6	2.36	5.05	s
		G3c	s4	1.07	2.21	s
		G3c	s6	1.98	8.07	s
		G4a,b,c	s4	1.17	3.57	s
		G4a,b,c	s6	2.32	6.63	s
		OMe	s4	3.63	9.99	s
		OMe	s6	4.01	23.53	s
	xylan-lignin	AcCO	G1a		0.73	w
		AcCO	G1b,c		0.67	w
		AcCO	G1d		0.93	w
		AcCO	G2a,c		1.98	w
		AcCO	G2d		1.95	w
		AcCO	G3a	1.06	4.9	s
		AcCO	G3b		0.11	w
		AcCO	G3c		2.61	m
		AcCO	G3d		0.24	w
		AcCO	G4a,b,c		3.22	m
		AcCO	G6c		1.57	w
		AcCO	OMe	2.59	7.82	s
		G1a	AcCO	2.36	6.31	s
		G1b,c	AcCO	1.29	3.06	s
		G1d	AcCO		1.92	w
		G3a	AcCO	2.22	5.09	s
		G3c	AcCO	1.03	2.09	s
		G4a,b,c	AcCO	0.69	1.55	s
		OMe	AcCO	1.19	3.49	s
		AcMe	G1a		1.33	w
		AcMe	G1b,c		0.3	w
		AcMe	G2a,c		1.65	w
		AcMe	G3a		2.26	m
		AcMe	G3c		3	m
		AcMe	G3d		0.67	w
		AcMe	G4a,b,c		1.66	w
		AcMe	G4d		1.67	w
		AcMe	G6c		1.64	w
		AcMe	OMe	1.49	5.37	s
		G1a	AcMe		3.4	m
		G1b,c	AcMe		1.36	w
		G1d	AcMe		1.2	w
		G3a	AcMe		0.41	w
		G3c	AcMe		0.72	w
		G4a,b,c	AcMe		1.59	w
		OMe	AcMe	1.2	2.29	s
		G1a	Xn42f	0.86	3.88	s
		G1a	Xn43f		1.13	w
		G1b,c	Xn42f	0.98	2.75	s
		G1b,c	Xn43f	1.12	2.27	s
		G1d	Xn42f	1.21	2.09	s
		G1d	Xn43f	1.51	3.06	s
		G1d	Xn52f, 3f	2.67	6.47	s
		G3a	Xn42f	1.36	2.82	s
		G3a	Xn43f	1.54	4.14	s
		G3a	Xn52f, 3f	1.11	2.46	s
		G3c	Xn42f	2.01	4.43	s
		G3c	Xn43f		1.94	w
		G4a,b,c	Xn42f	1.86	4.48	s
		G4a,b,c	Xn43f	0.87	2.48	s
		G4a,b,c	Xn52f, 3f	0.99	2.79	s
		OMe	Xn42f	4.69	13.7	s
		OMe	Xn43f	3.96	9.92	s
	mannan-lignin	G3c	Man1		1.19	w
		OMe	Man1		2.59	m
	mannan-xylan	AcCO	Man1	1.32	2.04	s
	mixed sugar-lignin	G1a	i/s/Xn12f		0.94	w
		G1b,c	i/s/Xn12f		0.6	w
		G1d	i/s/Xn12f		0.58	w
		G3a	i/s/Xn12f		1.53	w
		G3c	i/s/Xn12f		1.43	w
		G4a,b,c	i/s/Xn12f	0.66	1.53	s
		OMe	i/s/Xn12f	2.61	5.99	s
		OMe	Xn2/33f,Xn32f,i2/5,s2/3	3.39	15.46	s
