# Supplementary material for: Carbohydrate-aromatic interface and molecular architecture of lignocellulose
Source: Nat Commun. 2022 Jan 27;13:538. doi: 10.1038/s41467-022-28165-3 (PMC8795156; doi:10.1038/s41467-022-28165-3)
Supplement: Supplementary file 8 — Dataset 5 [file 41467_2022_28165_MOESM8_ESM.xlsx]

## Sheet: Data 5 - Chem Shift Comparison
	Supplementary Data 5. Comparison of 13C chemical shifts with literature-reported values. The comparison results are shown for carbohydrates, lignin aromatic carbons as well as covalent linkers. The references are indicated for each comparison.
	Carbohydrate		Eucalyptus	Poplar	Spruce	reference 1	reference 2	reference 3			Lignin		Eucalyptus	Poplar	Spruce	reference 1	reference 2	Other solution NMR studies
	ia					Wang et al. 20141	Kang et al. 20192	Gao et al. 20203			G					Kang et al. 2019	Ralph et al. 2009
		C1	104.9	104.8	104.8	105	105.8	105.2				C1	-	/	/	131.6	130.5	-
		C2	72.1	72.1	72.2	72.9	71.5	72.8				C2	111.1	/	/	-	112.2	111.5 8
		C3	75.2	75	75.3	75.8	75.8	75.1										110.8 9
		C4	88.7	88.9	89	89.2	89.1	88.1										111.7 10
		C5	72.3	72.4	72.4	72.9	72.5	72.8										111.6 11
		C6	65	64.9	65	65.2	64.9	64.8										110.9 12
	ib					Wang et al. 2014	Kang et al. 2019	Gao et al. 2020										110.9 13
		C1	104.9	104.8	104.8	105	105.1	105.2										110.9 14
		C2	72.1	72.1	72.2	72.5	72.9	72.8										111.4 15
		C3	75.2	75	75.3	75.6	74.1	75.8										111.4 16
		C4	88.7	88.9	89	88.8	89.1	89										110.9 17
		C5	72.3	72.4	72.4	72.5	72.5	72.6										111.0 18
		C6	65	64.9	65	65.1	65	65.4										110.3 19
	ic					Wang et al. 2014	Kang et al. 2019	Gao et al. 2020				C3	148.9	/	/	148.2	150.3	-
		C1	104.9	104.8	104.8	105	104.2	105.2				C4	144.9	/	/	148.2	150.1	-
		C2	72.1	72.1	72.2	72.5	71.1	72.8				C5	115.9	/	/	115.5	112.2	115.2 8
		C3	74.1	74.3	74.3	75.4	-	75.8										115.4 10
		C4	87.9	87.9	88.1	88.8	87.9	89.5										115.4 11
		C5	71.1	70.1	71	72.5	-	73										114.7 12
		C6	65.7	65.5	65.6	65.1	65.8	65.3										114.9 13
	sf					Wang et al. 2014	Kang et al. 2019	Gao et al. 2020										115.1 14
		C1	104.9	104.8	104.8	105	105.2	105.2										115.0 15
		C2	72.1	72.1	72.2	72.5	72.7	72.8										115.4 16
		C3	74.6	75.7	75.1	75.6	75.8	75.1										114.6 17
		C4	84.4	84.3	84.5	84.7	84.3	83.8										114.9 18
		C5	74.6	75	75	75.7	75.4	75.1										115.2 19
		C6	62.3	62.3	62.1	62.9	62.5	61.8				C6	-	/	/	119.6	120.8	119.5 8
	sg					Wang et al. 2014	Kang et al. 2019	Gao et al. 2020										118.8 9
		C1	104.9	104.8	104.8	105	106.1	105.2										119.6 10
		C2	72.1	72.1	72.2	72.5	73	72.8										119.5 11
		C3	73.6	75.2	74.3	75.6	73.1	75.4										119.0 12
		C4	83.5	83.4	84.3	84.7	83.5	84.1										119.0 13
		C5	73.6	73.7	74.3	75.9	74.6	75.4										118.8 14
		C6	61.4	61.3	61.4	62	61.5	62.2										119.5 15
	Xn2f					Simmons et al. 20164	Kang et al. 2019	Gao et al. 2020										119.3 16
		C1	104.8	104.8	104.8	105.2	105.1	105.1										119.1 17
		C2	7.2	72.1	72.2	72.3	72.5	72.3										118.6 18
		C3	74	73.2	73.3	75.2	73.5	75.3										118.9 19
		C4	82.2	82	82.2	82.2	82.3	82.1				OMe	57	/	/	56.9	56.1	-
		C5	64	63.9	63.9	64.3	64.6	64.1			Ga					Kang et al. 2019
		ACCO	174	174	174	173.6	174	174				C1	/	-	130.7	132.1
		ACMe	21	21	21	21.6	21	21.4				C2	/	112.1	113.4	114.5
	Xn3f					Simmons et al. 2016	Kang et al. 2019	Gao et al. 2020				C3	/	48.2	152.2	146.2
		C1	102.5	102.2	103.5	102.6	102.5	102.5				C4	/	144.9	145.3	146.2
		C2	73.4	73.6	73.9	73.7	73.5	73.7				C5	/	116.1	116.3	114.5
		C3	74.1	74.2	74.2	74.7	74.5	74.7				C6	/	-	-	-
		C4	77.4	77.9	77.8	77.4	78	77.3				OMe	/	56.6	56.7	56.7
		C5	63.3	64.1	65.4	63.9	62.5	63.8			Gb					Kang et al. 2019
		ACCO	174	174	174	173.6	174	174				C1	/	-	133.5	134.8
		ACMe	21	21	21	21.6	21	21.4				C2	/	113.8	110.5	111.5
	Xn					Kang et al. 2019						C3	/	148.2	149.7	147.4
		C1	-	/		102.5						C4	/	144.9	146.1	147.4
		C2	-	/		73.5						C5	/	116.1	-	115.8
		C3	74.2	/		74.5						C6	/	-	120.2	120.4
		C4	78.5	/		78						OMe	/	56.6	57	57
		C5	64.1	/		62.5					Gc					Kang et al. 2019
		ACCO				174						C1	/	/	134.2	134.8
		ACMe										C2	/	/	113.5	111.5
	GlcAa					Duan et al. 20215						C3	/	/	147.6	147.4
		C1	101.5	101.5	101.5	99						C4	/	/	144.1	147.4
		C2	71.3	71.3	71.3	72						C5	/	/	-	115.8
		C3	79.8	79.8	79.8							C6	/	/	119.2	120.4
		C4	69.9	69.9	69.9							OMe	/	/	57	57
		C5	76.6	76.6	76.6						Gd					Kang et al. 2019
	GlcAb					Simmons et al. 2016						C1	/	/	136	134.8
		C1	99.2	99.2	99.2	98.6						C2	/	/	109.5	111.5
		C2	69.9	69.9	69.9	72.4						C3	/	/	151.6	147.4
		C3	-	-	-							C4	/	/	142.2	147.4
		C4	-	-	-							C5	/	/	-	115.8
		C5	-	-	-							C6	/	/	121.1	120.4
	GlcAc					Wang et al. 2014	Simmons et al. 2016					OMe	/	/	57	57
		C1	98.5	98.5	98.5	98.6	98.6				Sa					Kang et al. 2019
		C2	71.6	71.6	71.6	72.4	72.4					C1	134.9	134.2	/	136.2
		C3	80.8	80.8	80.8	78.3						C2	102.8	104	/	105.5
		C4	-	-	-	-						C3	153.3	153.1	/	152.7
		C5	-	-	-	72.6						C4	133.5	134.6	/	134.5
		C6	-	-	-	177.5						C5	153.3	153.1	/	152.7
	GalA					Wang et al. 2014	Terrett et al. 20196	Phyo et al. 20177				C6	102.8	104	/	105.5
		C1	100.2	100.2	100.2	100.2	101.1	99.9				OMe	57	56.6	/	56.7
		C2	68.1	68.1	68.1	69.3	69.8	69			Sb					Kang et al. 2019
		C3	-	-	-	-	-	69.8				C1	-	137.1	/	136.2
		C4	79.6	79.6	79.6	-	-	78.8				C2	109.7	102.5	/	105.5
		C5	-	-	-	-	-	71.3				C3	153.2	152.7	/	152.7
		C6	-	-	-			171.6				C4	137.2	135.8	/	134.5
	M					Wang et al. 2014	Terrett et al. 2019					C5	153.2	152.7	/	152.7
		C1	/	/	101.2	100.2	101.9					C6	109.7	102.5	/	105.5
		C2	/	/	71.3	69.3	72					OMe	57	56.6	/	56.7
		C3	/	/	75.1	-	-				S’a					Rencoret et al. 2011	Yuan et al. 2011
		C4	/	/	-	-	80.4					C1	134.1	/	/	-	-
		C5	/	/	75.1	-	75.8					C2	109.2	/	/	106.6	106.2
		C6	/	/	62.1	-	61.6					C3	144.8	/	/	-	-
	MAc					Terrett et al. 2019						C4	136.3	/	/	-	-
		C1	/	/	101.6	100.9						C5	144.8	/	/	-	-
		C2	/	/	72.1	71.9						C6	109.2	/	/	106.6	106.2
		C3	/	/	75.1	75.9						OMe	56.5	/	/	-	-
		C4	/	/	80.7	80.4					S’b					Rencoret et al. 2011	Yuan et al. 2011
		C5	/	/	75.1	75.8						C1	136.5	/	/	-	-
		C6	/	/	62.1	61.6						C2	112.5	/	/	106.6	106.2
	A(t-Ara)					Wang et al. 2014	Terrett et al. 2019	Duan et al. 2021				C3	145.5	/	/	-	-
		C1	/	/	108.1	110	108.6	109				C4	138.5	/	/	-	-
		C2	/	/	82.1	82.2	82.1	82				C5	145.5	/	/	-	-
		C3	/	/	-	77.7	78.3					C6	112.5	/	/	106.6	106.2
		C4	/	/	85.6	84.9	86.1					OMe	56.5	/	/	-	-
		C5	/	/	62.1	62.3	62.8									Chemical shifts from solution NMR spectra
	Aa					Wang et al. 2014	Phyo et al. 2017				Lignin Linkages		Eucalyptus	Poplar	Spruce	Eucalyptus	Poplar	Spruce
		C1	107.8	107.8	107.8	107.1	107.2				A(G)/A(S)	C7(α)	72.3	72	72.4	71.6 / 72.58	71.5 / 71.914	71.1 19
		C2	81.8	81.8	81.8	89.8	87.8									/71.8 9	/72.0 15	71.0 20
		C3	77.2	77.2	77.2	76.8	76.2									71.4 / 72.6 10	/ 71.8 16	-
		C4	84.6	84.6	84.6	78.6	82.4									71.7 / 72.411	/ 71.8 17	-
		C5	61.8	61.8	61.8	70.7	67.3									71.8 12	-	-
	Ab					Wang et al. 2014	Phyo et al. 2017					C8(β)	84.5	86.3	84.3	84.1 / 86.5 8	83.9 / 85.9 13	84.0 19
		C1	107.8	107.8	107.8	107.3	108.4									83.6 / 85.7 9	83.4 / 85.8 14	83.9 20
		C2	80.1	80.1	80.1	87.8	85.8									84.1 / 86.4;87.3 10	/ 85.8 16	-
		C3	-	-	-	72.6	81.1									84.1 / 86.4 11	83.8 / 85.8 17	-
		C4	-	-	-	-	81.9									83.6 / 85.8 12	-	-
		C5	-	-	-	-	67					C9(γ)	59.4	60.4	59.9	60.0 8	59.6 13	59.9 19
	Ac					Wang et al. 2014	Phyo et al. 2017									59.4 9	59.8 14	59.8 20
		C1	109.7	109.7	109.7	110	108.4									60.1 10	60.2 16	-
		C2	81.8	81.8	81.8	82.2	81.8									59.6 12	-	-
		C3	77.4	77.4	77.4	77.7	77.8				B	C7(α)	84.4	84.8	-	85.4 8	84.8 13	84.9 19
		C4	82.9	82.9	82.9	84.9	83.1									84.7 9	85.2 14	85.0 20
		C5	67.6	67.6	67.6	62.3	67.8									85.4 10	85.7 15	-
	Ad					Wang et al. 2014	Phyo et al. 2017									85.5 11	84.7 16	-
		C1	106.9	/	/	109.2	107.7									84.8 12	84.8 17	-
		C2	85.3	/	/	82.1	82.2					C8(β)	53.5	52.6	53.9	53.7 8	53.5 13	53.5 19
		C3	-	/	/	78.2	77.5									53.3 9	53.6 14	53.6 20
		C4	-	/	/	85.7	84.9									54.1 10	53.6 16	-
		C5	-	/	/	62.4	62.1									53.5 12	-	-
												C9(γ)	71.2	70.5	70.3	71.7 8	71.0 13	70.8 19
																71.0 9	70.1 14	70.9 20
																71.7 10	-	-
																71.3 12	-	-
											B’	C7(α)	-	83.9	/	-	-	-
												C8(β)	53.5	52.9	/	-	-	-
												C9(γ)	74.4	74.1	/	-	-	-
											E	C7(α)	81.1	80.3	81.4	81.7 8	81.2 13	81.7 20
																81.0 9	-	-
												C8(β)	59.6	59.7	60	60.3 8	59.7 13	59.3 20
																59.7 9	-	-
												C9(γ)	/	/	/	-	-	-
											V	C7(α)	75.8	77.2	76.2	-	-	75.8 21
												C8(β)	78.4	79	78.9	-	-	78.0 21
												C9(γ)	59.8	60.7	60.1	-	-	-
											C	C7(α)	/	/	88.1	87.7 8	86.8 13	87.0 19
																86.4 9	87.0 14	87.0 20
																87.5 10	87.4 15	-
																87.4 11	87.1 16	-
																86.7 12	86.8 17	-
												C8(β)	/	/	54.2	53.7 8	53.3 13	53.1 19
																53.1 9	53.2 14	53.0 20
																53.7 10	53.2 15	-
																53.5 5	-	-
												C9(γ)	/	/	/	63.3 8	62.5 13	62.8 19
																62.3 9	62.5 14	62.7 20
																62.5 12	-	-
											C’	C7(α)	/	/	90.2	-	-	-
												C8(β)	/	/	49.9	-	-	-
												C9(γ)	/	/	/	-	-	-
		References for Supplementary Data 5
		1	Wang, T., Salazar, A., Zabotina, O. & Hong, M. Structure and Dynamics of Brachypodium Primary Cell Walls Polysaccharides from 2D 13C Solid-State NMR Spectroscopy. Biochemistry 2840-2854 (2014).
		2	Kang, X. et al. Lignin-polysaccharide interactions in plant secondary cell walls revealed by solid-state NMR. Nature Communications 10, 347 (2019).
		3	Gao, Y., Lipton, A.S., Wittmer, Y., Murray, D.T. & Mortimer, J.C. A grass-specific cellulose-xylan interaction dominates in sorghum secondary cell walls. Nature communications 11, 6081 (2020).
		4	Simmons, T.J. et al. Folding of xylan onto cellulose fibrils in plant cell walls revealed by solid-state NMR. Nature Communications 7, 13902 (2016).
		5	Duan, P. et al. Xylan Structure and Dynamics in Native Brachypodium Grass Cell Walls Investigated by Solid-State NMR Spectroscopy. ACS Omega 6, 15460-15471 (2021).
		6	Terrett, O.M. et al. Molecular architecture of softwood revealed by solid-state NMR. Nature Communications 10, 4978 (2019).
		7	Phyo, P., Wang, T., Xiao, C., Anderson, C. & Hong, M. Effects of Pectin Molecular-Weight Changes on the Structure, Dynamics and Polysaccharide Interactions of Primary Cell Walls of Arabidopsis thaliana: Insights from Solid-State NMR. Biomacromolecules 18, 2937-2950 (2017).
		8	Rencoret, J. et al. HSQC-NMR analysis of lignin in woody (Eucalyptus globulus and Picea abies) and non-woody (Agave sisalana) ball-milled plant materials at the gel state 10th EWLP, Stockholm, Sweden, August 25–28, 2008. Holzforschung 63, 691-698 (2009).
		9	Rico, A., Rencoret, J., del Rio, J.C., Martinez, A.T. & Gutierrez, A. In-Depth 2D NMR Study of Lignin Modification During Pretreatment of Eucalyptus Wood with Laccase and Mediators. Bioenergy Res. 8, 211-230 (2015).
		10	Ibarra, D. et al. Lignin Modification during Eucalyptus globulus Kraft pulping followed by totally chlorine-free bleaching: A two-dimensional nuclear magnetic resonance, fourier transform infrared, and pyrolysis− gas chromatography/mass spectrometry study. Journal of Agricultural and Food Chemistry 55, 3477-3490 (2007).
		11	Rencoret, J. et al. Lignin Composition and Structure in Young versus Adult Eucalyptus globulus Plants. Plant Physiol. 155, 667-682 (2011).
		12	Wen, J.L., Sun, S.L., Yuan, T.Q., Xu, F. & Sun, R.C. Structural elucidation of lignin polymers of Eucalyptus chips during organosolv pretreatment and extended delignification. Journal of Agricultural and Food Chemistry 61, 11067-11075 (2013).
		13	Yuan, T.-Q., Sun, S.-N., Xu, F. & Sun, R.-C. Characterization of Lignin Structures and Lignin–Carbohydrate Complex (LCC) Linkages by Quantitative 13C and 2D HSQC NMR Spectroscopy. Journal of Agricultural and Food Chemistry 59, 10604-10614 (2011).
		14	Li, M. et al. The effect of liquid hot water pretreatment on the chemical–structural alteration and the reduced recalcitrance in poplar. . Biotechnology for Biofuels 10, 237 (2017).
		15	Samuel, R. et al. HSQC (heteronuclear single quantum coherence) 13C–1H correlation spectra of whole biomass in perdeuterated pyridinium chloride–DMSO system: An effective tool for evaluating. Fuel 90, 2836-2842 (2011).
		16	Samuel, R. et al. Investigation of the fate of poplar lignin during autohydrolysis pretreatment to understand the biomass recalcitrance. RSC Adv. 3, 5305-5309 (2013).
		17	Wang, H.M. et al. Structural Variations of Lignin Macromolecules from Early Growth Stages of Poplar Cell Walls. ACS Sustainable Chem. Eng. 8, 1813-1822 (2020).
		18	Michalak, L., Knutsen, S.H., Aarum, I. & Westereng, B. Effects of pH on steam explosion extraction of acetylated galactoglucomannan from Norway spruce. Biotechnology for Biofuels 11, 1-12 (2018).
		19	Lagerquist, L. et al. Structural and thermal analysis of softwood lignins from a pressurized hot water extraction biorefinery process and modified derivatives. Molecules 24, 335 (2019).
		20	Du, X. et al. Analysis of lignin-carbohydrate and lignin-lignin linkages after hydrolase treatment of xylan-lignin, glucomannan-lignin and glucan-lignin complexes from spruce wood. Planta 239, 1079-1090 (2014).
		21	Rencoret, J. et al. Hydroxystilbene glucosides are incorporated into Norway spruce bark lignin. . Plant Physiol. 180, 1310-1321 (2019).
