# Supplementary material for: Carbohydrate-aromatic interface and molecular architecture of lignocellulose
Source: Nat Commun. 2022 Jan 27;13:538. doi: 10.1038/s41467-022-28165-3 (PMC8795156; doi:10.1038/s41467-022-28165-3)
Supplement: Supplementary file 10 — Source Data [file 41467_2022_28165_MOESM10_ESM.xlsx]

## Sheet: Fig. 1g  
Fig. 1e, Composition of carbohydrates in the cell wall
Eucalyptus											Poplar										Spruce
molecule	Spin Pairs		Abs. Area	Abs. Area	Average	Molar Fraction					molecule	Spin Pairs		Abs. Area	Abs. Area	Average	Molar Fraction				molecule	Spin Pairs		Abs. Area	Abs. Area	Average	Molar Fraction
							interior cellulose	Cellulose										interior cellulose	Cellulose									interior cellulose	Cellulose
ia, b	i5a,b	i6a,b	1540000000	1810000000	1313600000	0.283183	0.381983	0.740347			ia, b	i5a,b	i6a,b	725568000	875557000	576143000	0.327094	0.449742	0.814179		ia, b	i5a,b	i6a,b	1520000000	1620000000	1.2891e+09	0.281419	0.370643	0.758073
	i4a,b	i5 a,b	1255700000	1290000000								i4a,b	i5 a,b	536670000	431633000							i4a,b	i5 a,b	1320240000	1247745000
	i4a,b	i3 a,b	969900000	1016000000								i4a,b	i3 a,b	397430000	490000000							i4a,b	i3 a,b	1034110000	992480000
ic	i5c	i6c	523000000	586000000	4.58305e+08	0.0988002					ic	i5c	i6c	298600000	298800000	2.16033e+08	0.122649				ic	i5c	i6c	467800000	808980000	4.08709e+08	0.0892242
	i4c	i5c	386400000	467060000								i4c	i5c	144390000	211710000							i4c	i5c	258000000	269325000
	i4c	i3c	427188000	360180000			surface cellulose					i4c	i3c	177700000	165000000			surface cellulose				i4c	i3c	295150000	353000000			surface cellulose
sf	s5f	s6f	1297000000	1080000000	9.83268e+08	0.211971	0.358364				sf	s5f	s6f	562100000	513600000	3.84788e+08	0.218456	0.364437			sf	s5f	s6f	1750000000	1191700000	1.08078e+09	0.235943	0.38743
	s4f x 2	s3,5f	1800000000	1722610000								s4f x 2	s3,5f	596937000	636090000							s4f x 2	s3,5f	1923000000	1620000000
sg	s5g	s6g	444000000	880000000	679075000	0.146393					sg	s5g	s6g	191776000	359550000	257131000	0.145981				sg	s5g	s6g	536000000	1040000000	6.93918e+08	0.151487
	s4f x 2	s3,5g	1579150000	1171300000								s4f x 2	s3,5g	540560000	450900000							s4f x 2	s3,5g	1464500000	1123006000
							xylan backbone	Xylan										xylan backbone	Xylan									xylan backbone	Xylan
Xn2f	Xn4 2f	Xn5 2f	372000000	555000000	463500000	0.0999202	0.167719	0.254263			Xn2f	Xn4 2f	Xn5 2f	120970000	155590000	138280000	0.0785057	0.13255	0.180128		Xn2f	Xn4 2f	Xn5 2f	320000000	310000000	315000000	0.0687668	0.103694	0.118432
Xn	Xn4	Xn5	108000000	71000000	89500000	0.0192942					Xn	Xn4	Xn5	41786000	13245000	27515500	0.0156214				Xn	Xn4	Xn5
Xn3f	Xn4 3f	Xn5 3f	240000000	210000000	225000000	0.048505					Xn3f	Xn4 3f	Xn5 3f	61734000	73621000	67677500	0.0384226				Xn3f	Xn4 3f	Xn5 3f	175000000	144980000	159990000	0.034927
							Xylan sidechain											Xylan sidechain										Xylan sidechain
GlcAa	GlcA1 a	GlcA2 a	180400000	150000000	165200000	0.0356134	0.0865436				GlcAa	GlcA1 a	GlcA2 a	42100000	10590000	26345000	0.0149569	0.0475786			GlcAa	GlcA1 a	GlcA2 a					0.0147379
GlcAb	GlcA1 b	GlcA2 b	134000000	94800000	114400000	0.0246621					GlcAb	GlcA1 b	GlcA2 b	33560000	9360000	21460000	0.0121835				GlcAb	GlcA1 b	GlcA2 b	22190000	26830000	24510000	0.00535071
GlcAc	GlcA1 c	GlcA2 c	125000000	118700000	121850000	0.0262681					GlcAc	GlcA1 c	GlcA2 c	38500000	33500000	36000000	0.0204383				GlcAc	GlcA1 c	GlcA2 c
Ara	A1	A2									Ara	A1	A2								Ara	A1	A2	57000000	29000000	43000000	0.00938721
							Mannan	Mannan										Mannan	Mannan									Mannan	Mannan
Man	M1	M2					0	0			Man	M1	M2			0		0	0		Man	M1	M2	319900000	246000000	282950000	0.06177	0.104962	0.104962
	M1 Ac	M2 Ac										M1 Ac	M2 Ac			0						M1 Ac	M2 Ac	209700000	186000000	197850000	0.0431921
							XyG sidechain	XyG sidechain										XyG sidechain	XyG sidechain									XyG sidechain	XyG sidechain
x	x4	x5	25000000	25000000	25000000	0.00538944	0.00538944	0.00538944			x	x4	x5	7000000	13000000	10000000	0.0056773	0.0056773	0.0056773		x	x4	x5	103000000	66800000	84900000	0.0185343	0.0185343	0.0185343
SUM					4638698000		1	1								1.76137e+09	0.999985	0.999985	0.999985							4580706000	1	1	1
Acetyl	AcCo	AcMe	875000000	1460000000	1167500000						Acetyl	AcCo	AcMe								Acetyl	AcCo	AcMe

## Sheet: Fig. 2d
		Fig. 2d, Composition of Lignin Units
		This work									literatures
	Eucalyptus									Ref	Eucalyptus	Ref	Poplar	Ref	Spruce
	ν1	ν2	ν1	ν2
	Integral [abs]	Integral [abs]	Integral [rel]	Integral [rel]	Average %					Rencoret et al. 2009	2.8	Yuan et al. 2011	1.57	Rencoret et al. 2009	0
S3/5-S4	418910000	238580000	0.9325	0.6323	1.5648	0.613455	61.3			Rencoret et al. 2009	2.9	Li et al. 2017	1.24	Rencoret et al. 2009	0
G3-G4	331076000	216768000	0.2003	0.1403	0.3406	0.133527	13.4			Rico et al. 2014	3.4	Samuel et al. 2011	2.1	Pereira et al. 2017	0
S'3/5-S'2/6	137860000	107100000	0.3053	0.3401	0.6454	0.253019	25.3			Ibarra at al. 2006	3
										Rencoret et al. 2008	2.9
					2.5508		100	86/14		Rencoret et al. 2008	2.6
										Pereira et al. 2017	2
	Poplar
	Integral [abs]	Integral [abs]	Integral [rel]	Integral [rel]	Average %					average	2.8		1.6		0
S3/5-S4	151100000	278740000	0.4324	0.913	1.3454	0.636303	63.6			1	74/26		62/38		0/100
G3-G4	213000000	88350000	0.5213	0.2477	0.769	0.363697	36.4
					2.1144		100	63/37
	Spruce

## Sheet: Fig. 3cd
Fig. 3c, Count of Restraints in Eucalyptus, Poplar, and Spruce										Fig. 3d, Count of carbohydrate-lignin interactions across plant species.
Eucalyptus										numbers	lignin-lignin	lignin-cellulose	xylan-lignin	mannan-lignin	sum
Type	Strong restraints	Medium restraints	Weak restraints	Total						Eucalyptus	19	20	42	0	81
cellulose-xylan	0	0	4	4						Spruce	0	22	53	2	77
cellulose-lignin	8	4	8	20						Poplar	16	15	41	0	72
lignin-lignin	4	11	4	19						Arabidopsis	7	8	43	0	58
xylan-lignin	22	13	7	42						Grass	17	6	47	0	70
mixed sugar-lignin	11	1	1	13
Sum	45	29	24	98
Poplar										ratio(%)	lignin-lignin	lignin-cellulose	xylan-lignin	mannan-lignin
Type	Strong restraints	Medium restraints	Weak restraints	Total						Eucalyptus	23.4568	24.6914	51.8519	0
cellulose-xylan	0	3	1	4						Spruce	0	28.5714	68.8312	2.5974
cellulose-lignin	4	5	6	15						Poplar	22.2222	20.8333	56.9444	0
lignin-lignin	2	6	8	16						Arabidopsis	12.069	13.7931	74.1379	0
xylan-lignin	14	17	10	41						Grass	24.2857	8.57143	67.1429	0
mixed sugar-lignin	2	2	0	4
Sum	22	33	25	80
Spruce
Type	Strong restraints	Medium restraints	Weak restraints	Total
cellulose-xylan	4	2	2	8
cellulose-lignin	18	1	3	22
lignin-lignin	0	0	0	0
xylan-lignin	25	5	23	53
mannan-lignin	0	1	1	2
mannan-xylan	1	0	0	1
mixed sugar-lignin	3	0	5	8
Sum	51	9	34	94
Note: all the cross peaks and their relative intensities are documented in Supplementary Data 2-4 & Table 6.

## Sheet: Fig. 4cde
Fig. 4c, Water-edited intensities of polysccharides and lignin in the three woods																Fig. 4d, 13C-T1 relaxation times of lignin and polysaccharides in the three woods																							Fig. 4e, 1H-T1r relaxation times of lignin and polysaccharides in the three woods
i	s	Xn2f	Xn3f	lignin	M														cellulose	xylan	lignin	M																						cellulose	xylan	lignin	M
Eucalyptus					Poplar					Spruce								Eucalyptus							Poplar							Spruce											Eucalyptus					Poplar
	Raletive Intensity (S/S0)	(x-mean)^2				Raletive Intensity (S/S0)	(x-mean)^2				Raletive Intensity (S/S0)	(x-mean)^2							rigid		all molecules					rigid		all molecules					rigid		all molecules									T1r (ms)	(x-mean)^2				T1r (ms)
i4-1	0.4363	1.24508e-05			i4-1	0.1102	5.79774e-07			i4-1	0.4406	0.0035863							T1 (s)	(x-mean)^2	T1 (s)	(x-mean)^2				T1 (s)	(x-mean)^2	T1 (s)	(x-mean)^2				T1 (s)	(x-mean)^2	T1 (s)	(x-mean)^2							S3/5	16.8	26.01			S3/5	19.5
i4-3	0.4237	0.000260131			i4-3	0.09337	0.000258199			i4-3	0.3732	5.64645e-05						S3/5	-	-	3.1	0.64			S3/5	-	-	1.3	1.1664			G3	3.7	0.1024	-	-							G3a	10	2.89			G3a	14
i4-2/5	0.4155	0.000591879			i4-2/5	0.1039	3.06758e-05			i4-2/5	0.3919	0.00012512						G3	4.6	0.0004	-	-			G3	4.2	0.000625	-	-			G4/ S’3/5	3.6	0.0484	2.4	0.16							S’3/5/G4	11.4	0.09			S’3/5/G4	13.8
i6-1	0.4763	0.00133017			i6-1	0.118	7.32981e-05			i6-1	0.4155	0.00121005						G4/ S’3/5	4.7	0.0064	1.8	0.25			G4/ S’3/5	4.1	0.015625	2.4	0.0004			G1	2.9	0.2304	0.9	1.21							S4	12	0.09			G5	9.1
i6-4	0.4196	0.000409195			i6-4	0.1169	5.56729e-05			i6-4	0.3625	0.00033176						S1	4.5	0.0144	2.2	0.01			S1	-	-	2.7	0.1024			G6	3.3	0.0064	2.6	0.36							S’b4	11.1	0.36			OMe	15.1
i6-3	0.4493	8.9708e-05			i6-3	0.1113	3.46492e-06			i6-3	0.3224	0.00340056						S4	4.7	0.0064	1.9	0.16			S4	4.2	0.000625	2.7	0.1024			OMe	3.4	0.0004	2.1	0.01							G5	8	13.69			i/s/Xn12f	36
i6-2/5	0.4581	0.000333845			i6-2/5	0.1124	8.77006e-06			i6-2/5	0.3589	0.000475863						OMe	4.6	0.0004	2.5	0.04			OMe	4.4	0.030625	2.8	0.1764			i/s/Xn2f1	3.45	0.116964	3.2	0.2025							S’1	10.1	2.56			i4	43
s4-1	0.5514	0.00026896			s4-1	0.1227	0.000112891			s4-1	0.4626	0.00118853						i/s/Xn2f1	4.1	0.0676	2.3	0.455625			i/s/Xn2f1	4.1	0.1024	3.7	0.005625			i4	3.97	0.743044	3.9	1.3225							OMe	14.2	6.25			s4	28
s4-3/5	0.5461	0.00012321			s4-3	0.1019	0.000103531			s4-3	0.3555	0.00527439						i4	4.8	0.9216	4.4	2.03063			i4	4.8	1.0404	4.3	0.455625			s4	3.12	0.000144	1.5	1.5625							i/s/Xn12f	28.1	7.1824			i6	32
s4-2	0.5568	0.00047524			s4-2/5	0.1124	1.05625e-07			s4-2/5	0.4363	6.68306e-05						s4	3.9	0.0036	2.3	0.455625			s4	3.7	0.0064	3.1	0.275625			i6	3	0.011664	2.4	0.1225							i4	35	91.7764			s6	19
s4-6	0.4857	0.00243049			s4-6	0.1113	6.00625e-07			s4-6	0.4581	0.000898501						i6	3.7	0.0196	2.9	0.005625			i6	3.6	0.0324	3.4	0.050625			s6	2	1.22766	-	-							s4	22	11.6964			Xn13f	13
Xn2f4-1	0.5201	0.00081225			Xn2f4-1	0.3625	0.00405769			Xn2f4-1	0.6638	0.0121826						s6	2.7	1.2996	-	-			s6	2.7	1.1664	-	-			Xn3f1	2.7	0.16	1.7	0.25							i6	26	0.3364			Xn42f	17
Xn2f4-3	0.5514	7.84e-06			Xn2f4-3	0.4237	0.0156			Xn2f4-3	0.4279	0.0157565						Xn3f1	3.1	0.0324	2.1	0.16			Xn3f1	3.4	0.060516	2.2	0.0784			Xn2f4	2.8	0.25	1.1	0.01							s6	16	88.7364			Xn43f	12
Xn2f4-2	0.6558	0.0114918			Xn2f4-2	0.196	0.0105678			Xn2f4-2	0.5555	4.30563e-06						Xn2f4	3.7	0.1764	1.4	0.09			Xn2f4	3.7	0.002916	2.1	0.0324			Xn3f4	2.5	0.04	0.8	0.16							Xn13f	12.8	1.75562			AcMe	19.5
Xn2f4-5	0.4671	0.00664225			Xn2f4-5	0.213	0.00736164			Xn2f4-5	0.5665	0.000170956						Xn3f4	3.6	0.1024	1.2	0.25			Xn3f4	3.6	0.002116	1.4	0.2704			AcMe	2.1	0.04	1.1	0.01							Xn42f	14.6	0.225625
Xn3f2/3-1	0.6784	0.010891			Xn3f2/3-1	0.2314	0.000390458			Xn3f2/3-1	0.3769	0.000530842						AcMe	3.9	0.3844	2.2	0.25			AcMe	4.7	1.11092	1.5	0.1764			AcCO	1.4	0.81	1.3	0.01							Xn43f	11.5	6.89062
Xn3f2/3-4	0.5584	0.00024461			Xn3f2/3-4	0.3891	0.0190274			Xn3f2/3-4	0.3169	0.00689564						AcCO	2.1	1.3924	1.6	0.01			AcCO	2.83	0.665856	2.4	0.2304			Man	2.3	0	0.8	0							AcMe	17.6	12.0756
Xn3f2/3-5	0.5623	0.000137828			Xn3f2/3-5	0.1445	0.0113764			Xn3f2/3-5	0.3843	0.00024461
Xn3f5-1	0.5303	0.00191319			Xn3f5-1	0.3078	0.00320809			Xn3f5-1	0.481	0.00657072
Xn3f5-4	0.5408	0.0011049			Xn3f5-4	0.183	0.00464579			Xn3f5-4	0.4406	0.00165324
S3/5-S1b	0.5002	7.2331e-05			S3/5-S1b	0.1562	4.60628e-05			G3-G1	0.3732	0.00862267						Eucalyptus							Poplar							Spruce
S3/5-S1a	0.481	0.000114388			S3/5-S1a	0.2084	0.00206234			G3-G2	0.4671	1.08507e-06							rigid		all molecules					rigid		all molecules					rigid		all molecules
S3/5-S2/6a	0.6139	0.014934			S3/5-S2/6	0.1474	0.000242953			G3-OMe	0.5188	0.00278168							Mean	standard deviation	Mean	standard deviation				Mean	standard deviation	Mean	standard deviation				Mean	standard deviation	Mean	standard deviation
S3/5-S2/6b	0.4905	1.4286e-06			S3/5-OMe	0.1366	0.000696271			G1-G3	0.5201	0.0029205						lignin	4.62	0.0748331	2.3	0.469042			lignin	4.225	0.108972	2.38	0.556417			lignin	3.38	0.278568	2	0.659545
S3/5-OMe	0.5252	0.00112257			S1b-S3/5	0.1407	0.000496708			G6-G3	0.3957	0.0049503						cellulose	3.84	0.68	2.975	0.858414			cellulose	3.78	0.685274	3.625	0.443706			cellulose	3.108	0.647994	2.75	0.895824
S'3/5-S'4	0.6139	0.014934			S1b-S2/6	0.1989	0.00128975			G6-OMe	0.3512	0.0131924						xylan	3.28	0.64622	1.7	0.389872			xylan	3.646	0.607012	1.92	0.396989			xylan	2.3	0.509902	1.2	0.296648							Eucalyptus					Poplar
S'3/5-S'2, G4-G2	0.5355	0.00191886			S1b-OMe	0.1477	0.000233691			G2-G3b,c	0.51	0.00193087																				mannan	2.3	0	0.8	0								Mean	standard deviation				Mean
S'3/5-OMe, G4-OMe	0.4905	1.4286e-06			S1a-OMe	0.1083	0.00299066			G2-G3a	0.6446	0.0318771																															lignin	11.7	2.54804			lignin	14.3
S4-S3/5	0.4581	0.00112864			G5-G3	0.1407	0.000496708			G2-OMe	0.5355	0.00482215																															cellulose	25.42	6.32025			cellulose	31.6
S4-S2/6	0.4406	0.00261072			G5-G1	0.1407	0.000496708			OMe-G3	0.4493	0.000280842																															xylan	14.125	2.28842			xylan	15.375
S4-S1	0.4717	0.00039981			G5-OMe	0.1826	0.000384671			OMe-G1	0.4035	0.00391355
S4-OMe	0.51	0.000335064			G2-G3	0.2812	0.0139743			OMe-G2	0.4237	0.00179423
S2/6-S3/5	0.5962	0.0109212			G2-G1	0.1551	6.22041e-05			Man1-4	0.8554	0.00970225
S2/6-S1	0.481	0.000114388			G2-G6	0.2104	0.002248			Man1-5	0.626	0.0171348
S2/6-S4	0.4953	1.29943e-05			G2-OMe	0.2104	0.002248			Man1-6	0.7893	0.00104976
S2/6-OMe	0.51	0.000335064			S2/6-S3/5	0.1701	5.05954e-05
OMe-S3/5	0.4155	0.00580571			S2/6-S1b	0.196	0.00108986
OMe-G3	0.4321	0.00355159			S2/6-OMe	0.1113	0.00267154
OMe-S1	0.3996	0.00848153			OMe-S3/5	0.1276	0.00125224
OMe-S4	0.4493	0.00179736			OMe-G3	0.1366	0.000696271
OMe-S2/6	0.4155	0.00580571			OMe-S1	0.1434	0.000383649
					OMe-G5	0.1448	0.000330765
					OMe-S2/6	0.1536	8.8115e-05
Eucalyptus					Poplar					Spruce
	Mean	standard deviation				Mean	standard deviation				Mean	standard deviation
i	0.439829	0.0207962			i	0.109439	0.00784366			i	0.380714	0.0362257
s	0.535	0.0287137			s	0.112075	0.00736762			s	0.428125	0.0430936
Xn2f	0.5486	0.0688371			Xn2f	0.2988	0.0969371			Xn2f	0.553425	0.0838368
Xn3f	0.57404	0.0534631			Xn3f	0.25116	0.0879183			Xn3f	0.39994	0.0563827
lignin	0.491695	0.0595214			lignin	0.162987	0.0387478			lignin	0.466058	0.0801496
										man	0.7569	0.0964137
[truncated: 4 more columns]

## Sheet: Fig. 5 de
	Fig. 5d Average 13C-T1 relaxation plot, using the integrals of spectral regions for never-dried and rehydrated Spruce							Fig. 5e Average 1H-T1r relaxation plot, using the integrals of spectral regions for never-dried and rehydrated Spruce
Spruce
13C-T1	Intensities			13C-T1	Intensities			1H-T1r	Intensities			1H-T1r	Intensities
Before lyophilization	Carbohydrates (58-109 ppm)	Lignins (165-109 ppm)		After lyophilization	Carbohydrates (58-109 ppm)	Lignins (165-109 ppm)		Before lyophilization	Carbohydrates (58-109 ppm)	Lignins (165-109 ppm)		After lyophilization	Carbohydrates (58-109 ppm)	Lignins (165-109 ppm)
0s	2.48966e+10	4002705859		0s	2.53313e+10	4.6875e+09		0ms	2.01389e+10	3056253408		0ms	19632808621	3.08753e+09
0.3s	2.1401e+10	3.78847e+09		0.3s	21563467851	4.31899e+09		0.2ms	1.94601e+10	2.88884e+09		0.2ms	1.89807e+10	3.05358e+09
0.7s	1.81222e+10	3.29309e+09		0.7s	1.83067e+10	3.79797e+09		0.4ms	1.88423e+10	2.76261e+09		0.4ms	1.84454e+10	2.88622e+09
1.2s	15202532230	2.80898e+09		1.2s	1.53584e+10	3.22106e+09		0.9ms	1.77063e+10	2.56446e+09		0.9ms	1.74588e+10	2.71926e+09
1.9s	1.21229e+10	2.22105e+09		1.9s	1.22703e+10	2.54319e+09		1.4ms	1.67765e+10	2.36433e+09		1.4ms	1.66433e+10	2.5306e+09
2.9s	8.91956e+09	1.60479e+09		2.9s	9.06357e+09	1.83945e+09		2.1ms	1.57516e+10	2.12011e+09		2.1ms	1.56883e+10	2.28275e+09
4.4s	5.71924e+09	1.00391e+09		4.4s	5.83198e+09	1.12517e+09		2.9ms	1.4861e+10	1.98956e+09		2.9ms	1.48758e+10	2.17848e+09
6.4s	3.18449e+09	5.19315e+08		6.4s	3.28797e+09	6.04889e+08		3.9ms	13909533784	1738092738		3.9ms	1.40082e+10	1.9784e+09
8.9s	1.5656e+09	2.45717e+08		8.9s	1.63806e+09	2.89567e+08		5.4ms	1.27882e+10	1527474269		5.4ms	1.29573e+10	1.77188e+09
11.9s	6.74058e+08	8.80792e+07		11.9s	7.19902e+08	1.07946e+08		7.4ms	1.16108e+10	1.2606e+09		7.4ms	1.17921e+10	1.44782e+09
								9.9ms	10492855124	1.14784e+09		9.9ms	1.07214e+10	1.32266e+09
								13.9ms	9025486196	8.38746e+08		13.9ms	9269578000	9.45169e+08
								18.9ms	7665303196	6.47651e+08		18.9ms	7967370428	8.515e+08
13C-T1	Normalized Intensities			13C-T1	Normalized Intensities			1H-T1r	Normalized Intensities			1H-T1r	Normalized Intensities
Before lyophilization	Carbohydrates (58-109 ppm)	Lignins (165-109 ppm)		After lyophilization	Carbohydrates (58-109 ppm)	Lignins (165-109 ppm)		Before lyophilization	Carbohydrates (58-109 ppm)	Lignins (165-109 ppm)		After lyophilization	Carbohydrates (58-109 ppm)	Lignins (165-109 ppm)
0s	1	1		0s	1	1		0ms	1	1		0ms	1	1
0.3s	0.859598	0.946477		0.3s	0.851258	0.921386		0.2ms	0.966293	0.945222		0.2ms	0.966784	0.989002
0.7s	0.7279	0.822716		0.7s	0.722689	0.810234		0.4ms	0.935616	0.90392		0.4ms	0.93952	0.934798
1.2s	0.610627	0.701769		1.2s	0.606303	0.68716		0.9ms	0.879206	0.839087		0.9ms	0.889267	0.880722
1.9s	0.486929	0.554886		1.9s	0.484393	0.542546		1.4ms	0.833036	0.773604		1.4ms	0.84773	0.819619
2.9s	0.358264	0.400926		2.9s	0.357801	0.392415		2.1ms	0.782147	0.693695		2.1ms	0.799088	0.739344
4.4s	0.22972	0.250807		4.4s	0.230228	0.240035		2.9ms	0.737922	0.65098		2.9ms	0.757701	0.705572
6.4s	0.127909	0.129741		6.4s	0.129799	0.129043		3.9ms	0.690679	0.5687		3.9ms	0.713509	0.640769
8.9s	0.0628842	0.0613877		8.9s	0.0646654	0.0617743		5.4ms	0.635001	0.499787		5.4ms	0.659979	0.573881
11.9s	0.0270743	0.0220049		11.9s	0.0284195	0.0230286		7.4ms	0.576535	0.412467		7.4ms	0.600633	0.468925
								9.9ms	0.521024	0.375572		9.9ms	0.546094	0.428388
								13.9ms	0.448161	0.274436		13.9ms	0.472147	0.306124
								18.9ms	0.380621	0.21191		18.9ms	0.405819	0.275786

## Sheet: Supplementary Fig. 8
Fig. S8. 13C–1H dipolar order parameters of biopolymers in wood cell walls.
Wood			Eucalyptus													Spruce													Poplar
			cellulose			cellulose-dominant		Xn			lignin					cellulose			cellulose-dominant		Xn			lignin					cellulose			cellulose-dominant		Xn			lignin
Intensities		time(us)	89	84	65	105	62	102	82	78	111	116			time(us)	89	84	65	105	62	102	82	78	111	116			time(us)	89	84	65	105	62	102	82	78	111	116
		0	15	15	15	15	15	15	15	15	15	15			0	15	15	15	15	15	15	15	15	15	15			0	15	15	15	15	15	15	15	15	15	15
		11.111	13.03	13.17	12.11	13.24	12.89	13.35	13.1	13.11	12.51	12.4			11.111	13.09	13.11	12.17	13.25	13.12	13.63	13.2	13.25	13.02	13.37			11.111	13.19	13.13	12.14	13.28	13.08	13.62	13.24	13.34	12.76	13.09
		22.222	10.93	10.99	9.22	11.28	10.65	11.68	11.04	11.22	10.71	10.67			22.222	10.98	11.06	9.353	11.3	11.05	12.09	11.41	11.71	11.23	11.22			22.222	11.07	11.05	9.155	11.32	11.02	11.91	11.19	11.39	10.86	10.88
		33.333	8.741	8.74	6.427	9.094	8.508	9.503	8.858	8.876	8.307	8.146			33.333	8.744	8.904	6.636	9.122	8.962	10.13	9.342	9.655	9.204	9.272			33.333	8.819	8.801	6.405	9.193	9.013	10.05	8.958	9.188	8.535	8.641
		44.444	7.624	7.696	5.14	8.043	7.317	8.54	7.799	7.927	7.368	7.408			44.444	7.61	7.847	5.501	8.134	8.093	9.311	8.286	8.709	8.355	8.615			44.444	7.72	7.702	5.135	8.075	7.906	9.066	7.942	8.109	7.52	7.917
		55.555	6.615	6.824	4.183	7.194	6.45	7.501	6.959	7.107	6.839	6.129			55.555	6.717	6.829	4.541	7.199	7.28	8.471	7.547	7.931	7.607	7.805			55.555	6.824	6.79	4.108	7.153	7.091	8.092	6.885	7.249	6.561	7.132
		66.666	6.742	6.804	4.04	7.222	6.317	7.384	6.962	7.132	7.114	7.634			66.666	6.711	6.914	4.404	7.143	7.078	8.393	7.388	7.965	7.498	8.116			66.666	6.933	6.856	4.023	7.22	6.867	7.933	6.933	7.327	7.229	7.385
		77.777	6.814	6.809	3.866	7.077	6.08	7.135	6.962	7.288	7.298	8.226			77.777	6.648	6.927	4.173	7.006	6.863	8.108	7.453	7.99	7.333	8.099			77.777	6.712	6.74	3.788	6.988	6.61	7.631	6.849	7.393	6.947	7.505
		88.888	7.507	7.584	4.733	7.86	6.7	7.677	7.761	8.035	8.049	8.246			88.888	7.392	7.653	5.082	7.798	7.6	8.704	8.104	8.544	7.914	8.778			88.888	7.601	7.586	4.742	7.857	7.197	8.272	7.725	8.284	7.876	8.535
		99.999	8.944	8.974	6.222	9.17	7.91	8.982	8.927	9.247	9.47	8.785			99.999	8.566	8.772	6.495	9	8.711	9.761	9.13	9.42	8.509	9.477			99.999	9.045	9	6.155	9.211	8.444	9.293	9.014	9.439	9.066	9.475
		111.11	11	10.91	8.682	11.17	9.929	10.83	10.97	10.99	10.47	11.17			111.11	10.25	10.33	8.749	10.83	10.4	10.87	10.57	10.64	9.089	9.921			111.11	10.96	11	8.759	11.22	10.37	11.24	11.08	11.27	10.56	10.91
		122.221	13.44	13.29	12.21	13.51	12.81	12.56	13.03	12.79	12.89	12.39			122.221	12.97	12.92	12.42	13.32	13.11	13	12.89	12.3	12.16	12.34			122.221	13.45	13.38	12.16	13.57	13.03	12.79	13.19	12.91	13.02	13.21
		133.333	14.34	14.15	13.39	14.38	13.76	13.66	13.86	13.59	13.68	13.86			133.333	13.79	13.8	13.51	14.18	13.97	13.67	13.62	12.91	13.05	13.06			133.333	14.36	14.22	13.32	14.43	13.86	13.83	14.09	13.76	13.98	13.44
S/N		0	155	161	262	373	213	98	140	146					0	167	194	298	399	376	135	174	176					0	286	279	459	659	345	197	200	215
		66.666	71	75	72	183	104	44	66	77					66.666	103	124	122	261	265	112	115	118					66.666	111	108	106	267	137	66	77	88
Normalized Intensities		0	1	1	1	1	1	1	1	1	1	1			0	1	1	1	1	1	1	1	1	1	1			0	1	1	1	1	1	1	1	1	1	1
		11.111	0.868667	0.878	0.807333	0.882667	0.859333	0.89	0.873333	0.874	0.834	0.826667			11.111	0.872667	0.874	0.811333	0.883333	0.874667	0.908667	0.88	0.883333	0.868	0.891333			11.111	0.879333	0.875333	0.809333	0.885333	0.872	0.908	0.882667	0.889333	0.850667	0.872667
		22.222	0.728667	0.732667	0.614667	0.752	0.71	0.778667	0.736	0.748	0.714	0.711333			22.222	0.732	0.737333	0.623533	0.753333	0.736667	0.806	0.760667	0.780667	0.748667	0.748			22.222	0.738	0.736667	0.610333	0.754667	0.734667	0.794	0.746	0.759333	0.724	0.725333
		33.333	0.582733	0.582667	0.428467	0.606267	0.5672	0.633533	0.590533	0.591733	0.5538	0.543067			33.333	0.582933	0.5936	0.4424	0.608133	0.597467	0.675333	0.6228	0.643667	0.6136	0.618133			33.333	0.587933	0.586733	0.427	0.612867	0.600867	0.67	0.5972	0.612533	0.569	0.576067
		44.444	0.508267	0.513067	0.342667	0.5362	0.4878	0.569333	0.519933	0.528467	0.4912	0.493867			44.444	0.507333	0.523133	0.366733	0.542267	0.539533	0.620733	0.5524	0.5806	0.557	0.574333			44.444	0.514667	0.513467	0.342333	0.538333	0.527067	0.6044	0.529467	0.5406	0.501333	0.5278
		55.555	0.441	0.454933	0.278867	0.4796	0.43	0.500067	0.463933	0.4738	0.455933	0.4086			55.555	0.4478	0.455267	0.302733	0.479933	0.485333	0.564733	0.503133	0.528733	0.507133	0.520333			55.555	0.454933	0.452667	0.273867	0.476867	0.472733	0.539467	0.459	0.483267	0.4374	0.475467
		66.666	0.449467	0.4536	0.269333	0.481467	0.421133	0.492267	0.464133	0.475467	0.474267	0.508933			66.666	0.4474	0.460933	0.2936	0.4762	0.471867	0.559533	0.492533	0.531	0.499867	0.541067			66.666	0.4622	0.457067	0.2682	0.481333	0.4578	0.528867	0.4622	0.488467	0.481933	0.492333
		77.777	0.454267	0.453933	0.257733	0.4718	0.405333	0.475667	0.464133	0.485867	0.486533	0.5484			77.777	0.4432	0.4618	0.2782	0.467067	0.457533	0.540533	0.496867	0.532667	0.488867	0.539933			77.777	0.447467	0.449333	0.252533	0.465867	0.440667	0.508733	0.4566	0.492867	0.463133	0.500333
		88.888	0.500467	0.5056	0.315533	0.524	0.446667	0.5118	0.5174	0.535667	0.5366	0.549733			88.888	0.4928	0.5102	0.3388	0.519867	0.506667	0.580267	0.540267	0.5696	0.5276	0.5852			88.888	0.506733	0.505733	0.316133	0.5238	0.4798	0.551467	0.515	0.552267	0.525067	0.569
		99.999	0.596267	0.598267	0.4148	0.611333	0.527333	0.5988	0.595133	0.616467	0.631333	0.585667			99.999	0.571067	0.5848	0.433	0.6	0.580733	0.650733	0.608667	0.628	0.567267	0.6318			99.999	0.603	0.6	0.410333	0.614067	0.562933	0.619533	0.600933	0.629267	0.6044	0.631667
		111.11	0.733333	0.727333	0.5788	0.744667	0.661933	0.722	0.731333	0.732667	0.698	0.744667			111.11	0.683333	0.688667	0.583267	0.722	0.693333	0.724667	0.704667	0.709333	0.605933	0.6614			111.11	0.730667	0.733333	0.583933	0.748	0.691333	0.749333	0.738667	0.751333	0.704	0.727333
		122.221	0.896	0.886	0.814	0.900667	0.854	0.837333	0.868667	0.852667	0.859333	0.826			122.221	0.864667	0.861333	0.828	0.888	0.874	0.866667	0.859333	0.82	0.810667	0.822667			122.221	0.896667	0.892	0.810667	0.904667	0.868667	0.852667	0.879333	0.860667	0.868	0.880667
		133.333	0.956	0.943333	0.892667	0.958667	0.917333	0.910667	0.924	0.906	0.912	0.924			133.333	0.919333	0.92	0.900667	0.945333	0.931333	0.911333	0.908	0.860667	0.87	0.870667			133.333	0.957333	0.948	0.888	0.962	0.924	0.922	0.939333	0.917333	0.932	0.896
Error Bar		66.666	0.00696306	0.00667203	0.00387942	0.00293055	0.00450627	0.0122638	0.0077746	0.00698104					66.666	0.00510342	0.00441166	0.00260042	0.0021802	0.00217843	0.00649129	0.00513379	0.0054178					66.666	0.00446658	0.00453811	0.00259678	0.00194509	0.00359543	0.00845088	0.0064321	0.00599772
T2		T2	2955.73	2279.91	1171.37	3150.77	1541.41	1421.27	1682.62	1347.3	1443.84	1682.62			T2	1581.33	1595.08	1271.27	2365.8	1869.6	1432.47	1378.08	886.383	955.034	960.316			T2	3050.2	2490.6	1119.68	3433.07	1682.62	1637.73	2125.11	1541.41	1888.6	1211.13
T2 curve		0	1	1	1	1	1	1	1	1	1	1			0	1	1	1	1	1	1	1	1	1	1			0	1	1	1	1	1	1	1	1	1	1
		11.111	0.996248	0.995138	0.990559	0.99648	0.992818	0.992213	0.993418	0.991787	0.992334	0.993418			11.111	0.992998	0.993058	0.991298	0.995315	0.994075	0.992273	0.99197	0.987543	0.988433	0.988497			11.111	0.996364	0.995549	0.990126	0.996769	0.993418	0.993239	0.994785	0.992818	0.994134	0.990868
		22.222	0.99251	0.9903	0.981208	0.992972	0.985687	0.984486	0.98688	0.983642	0.984727	0.98688			22.222	0.986046	0.986165	0.982672	0.990651	0.988184	0.984607	0.984004	0.975241	0.977	0.977125			22.222	0.992741	0.991117	0.980349	0.993548	0.98688	0.986523	0.989598	0.985687	0.988303	0.981819
		33.333	0.988786	0.985486	0.971945	0.989476	0.978607	0.97682	0.980385	0.975563	0.977178	0.980385			33.333	0.979141	0.979319	0.97412	0.986009	0.982329	0.976999	0.976102	0.963093	0.9657	0.965885			33.333	0.989131	0.986706	0.970669	0.990338	0.980385	0.979853	0.984437	0.978607	0.982505	0.972853
		44.444	0.985076	0.980695	0.962769	0.985993	0.971578	0.969213	0.973932	0.967551	0.969687	0.973932			44.444	0.972286	0.972521	0.965644	0.981389	0.976508	0.96945	0.968264	0.951095	0.95453	0.954774			44.444	0.985535	0.982314	0.961084	0.987138	0.973932	0.973227	0.979303	0.971578	0.976742	0.963969
		55.555	0.98138	0.975927	0.95368	0.982522	0.9646	0.961666	0.967522	0.959604	0.962254	0.967522			55.555	0.965478	0.96577	0.957241	0.976791	0.970722	0.96196	0.960489	0.939248	0.943489	0.943791			55.555	0.981951	0.977941	0.951594	0.983948	0.967522	0.966647	0.974197	0.9646	0.971012	0.955166
		66.666	0.977698	0.971183	0.944676	0.979064	0.957672	0.954177	0.961154	0.951723	0.954877	0.961154			66.666	0.958718	0.959066	0.948911	0.972214	0.96497	0.954527	0.952776	0.927547	0.932576	0.932934			66.666	0.978381	0.973588	0.942198	0.980769	0.961154	0.960111	0.969116	0.957672	0.965317	0.946443
		77.777	0.974029	0.966461	0.935758	0.975617	0.950794	0.946747	0.954828	0.943907	0.947557	0.954828			77.777	0.952005	0.952409	0.940653	0.967659	0.959253	0.947152	0.945125	0.915993	0.921789	0.922202			77.777	0.974823	0.969254	0.932894	0.977599	0.954828	0.953619	0.964063	0.950794	0.959654	0.9378
		88.888	0.970375	0.961763	0.926924	0.972183	0.943965	0.939374	0.948544	0.936154	0.940293	0.948544			88.888	0.94534	0.945798	0.932468	0.963125	0.953569	0.939834	0.937535	0.904583	0.911127	0.911593			88.888	0.971279	0.96494	0.923683	0.974441	0.948544	0.947171	0.959035	0.943965	0.954025	0.929236
I = exp(-t/T2)		99.999	0.966734	0.957087	0.918173	0.96876	0.937185	0.932059	0.942301	0.928466	0.933085	0.942301			99.999	0.938721	0.939232	0.924353	0.958612	0.947919	0.932572	0.930006	0.893314	0.900588	0.901107			99.999	0.967747	0.960645	0.914562	0.971292	0.942301	0.940767	0.954034	0.937185	0.948429	0.92075
e.g. 0.956=exp(-133/T2)		111.11	0.963106	0.952434	0.909505	0.96535	0.930454	0.924801	0.936099	0.92084	0.925932	0.936099			111.11	0.932148	0.932713	0.91631	0.954121	0.942302	0.925367	0.922538	0.882186	0.890171	0.890741			111.11	0.964228	0.956369	0.905531	0.968154	0.936099	0.934406	0.949059	0.930454	0.942865	0.912342
Get T2 for each carbon site		122.221	0.959493	0.947804	0.900919	0.961952	0.923771	0.917599	0.929938	0.913277	0.918834	0.929938			122.221	0.925621	0.926238	0.908336	0.94965	0.936718	0.918217	0.91513	0.871197	0.879875	0.880494			122.221	0.960722	0.952112	0.89659	0.965025	0.929938	0.928088	0.94411	0.923771	0.937335	0.90401
Then use new T2 to get new intensity		133.333	0.955892	0.943196	0.892413	0.958565	0.917135	0.910453	0.923817	0.905776	0.91179	0.923817			133.333	0.91914	0.919808	0.900431	0.9452	0.931167	0.911121	0.907781	0.860343	0.869697	0.870365			133.333	0.957229	0.947873	0.887736	0.961907	0.923817	0.921813	0.939186	0.917135	0.931836	0.895754
MAS = 7.5 khz			CH	CH	CH2	CH	CH2	CH	CH	CH	CH	CH				CH	CH	CH2	CH	CH2	CH	CH	CH	CH	CH				CH	CH	CH2	CH	CH2	CH	CH	CH	CH	CH
Dipolar coupling			12.2	12.1	12.9	11.7	10.9	11.5	12	11.8	11.8	11.3				12.2	12	12.6	11.8	10.3	10.5	11.5	11	11.4	10.8				12	12.1	12.9	11.7	10.5	11	12	11.6	11.7	11.5
Error Bar			0.103926	0.0995826	0.0579018	0.0437396	0.0672577	0.183042	0.116039	0.104195						0.0761705	0.0658456	0.0388123	0.0325403	0.0325139	0.0968849	0.0766237	0.0808627						0.0666654	0.067733	0.0387579	0.0290312	0.0536632	0.126133	0.0960015	0.0895182
Order parameter			0.931298	0.923664	0.984733	0.89313	0.832061	0.877863	0.916031	0.900763	0.900763	0.862595				0.931298	0.916031	0.961832	0.900763	0.78626	0.801527	0.877863	0.839695	0.870229	0.824427				0.916031	0.923664	0.984733	0.89313	0.801527	0.839695	0.916031	0.885496	0.89313	0.877863
Error Bar			0.0079333	0.00760172	0.00441998	0.0033389	0.00513418	0.0139726	0.00885792	0.00795378						0.00581454	0.00502638	0.00296277	0.00248399	0.00248198	0.00739579	0.00584914	0.00617272						0.00508896	0.00517046	0.00295862	0.00221612	0.00409643	0.00962844	0.00732836	0.00683345
Simulated Fitting		0	1	1	1	1	1	1	1	1	1	1			0	1	1	1	1	1	1	1	1	1	1			0	1	1	1	1	1	1	1	1	1	1
python		11.111	0.931736	0.932813	0.900419	0.93704	0.928149	0.939105	0.933882	0.935995	0.935995	0.941138			11.111	0.931736	0.933882	0.904836	0.935995	0.93566	0.94894	0.939105	0.944125	0.940125	0.946076			11.111	0.933882	0.932813	0.900419	0.93704	0.933199	0.944125	0.933882	0.938077	0.93704	0.939105
		22.222	0.775482	0.778804	0.68229	0.791911	0.764619	0.798354	0.782108	0.788662	0.788662	0.80472			22.222	0.775482	0.782108	0.695087	0.788662	0.787732	0.82939	0.798354	0.814123	0.801547	0.820291			22.222	0.782108	0.778804	0.68229	0.791911	0.780121	0.814123	0.782108	0.795142	0.791911	0.798354
		33.333	0.619548	0.624758	0.480226	0.645441	0.603133	0.655681	0.629952	0.640294	0.640294	0.665847			33.333	0.619548	0.629952	0.498743	0.640294	0.639204	0.705689	0.655681	0.68095	0.660774	0.690913			33.333	0.629952	0.624758	0.480226	0.645441	0.627251	0.68095	0.629952	0.65057	0.645441	0.655681
		44.444	0.514004	0.520234	0.352778	0.545101	0.494446	0.55749	0.52646	0.538894	0.538894	0.56984			44.444	0.514004	0.52646	0.373564	0.538894	0.537567	0.618703	0.55749	0.588276	0.563671	0.600496			44.444	0.52646	0.520234	0.352778	0.545101	0.523206	0.588276	0.52646	0.5513	0.545101	0.55749
		55.555	0.462074	0.468684	0.29104	0.495161	0.439838	0.508408	0.475298	0.488538	0.488538	0.521649			55.555	0.462074	0.475298	0.312571	0.488538	0.485995	0.574368	0.508408	0.541479	0.51503	0.554664			55.555	0.475298	0.468684	0.29104	0.495161	0.470582	0.541479	0.475298	0.501785	0.495161	0.508408
		66.666	0.447782	0.454467	0.273341	0.481285	0.424142	0.494723	0.461162	0.474572	0.474572	0.508168			66.666	0.447782	0.461162	0.295088	0.474572	0.471143	0.561821	0.494723	0.528327	0.501445	0.541746			66.666	0.461162	0.454467	0.273341	0.481285	0.455437	0.528327	0.461162	0.488003	0.481285	0.494723
		77.777	0.462074	0.468684	0.29104	0.495161	0.439838	0.508408	0.475298	0.488538	0.488538	0.521649			77.777	0.462074	0.475298	0.312571	0.488538	0.485995	0.574368	0.508408	0.541479	0.51503	0.554664			77.777	0.475298	0.468684	0.29104	0.495161	0.470582	0.541479	0.475298	0.501785	0.495161	0.508408
		88.888	0.514004	0.520234	0.352778	0.545101	0.494446	0.55749	0.52646	0.538894	0.538894	0.56984			88.888	0.514004	0.52646	0.373564	0.538894	0.537567	0.618703	0.55749	0.588276	0.563671	0.600496			88.888	0.52646	0.520234	0.352778	0.545101	0.523206	0.588276	0.52646	0.5513	0.545101	0.55749
		99.999	0.619548	0.624758	0.480226	0.645441	0.603133	0.655681	0.629952	0.640294	0.640294	0.665847			99.999	0.619548	0.629952	0.498743	0.640294	0.639204	0.705689	0.655681	0.68095	0.660774	0.690913			99.999	0.629952	0.624758	0.480226	0.645441	0.627251	0.68095	0.629952	0.65057	0.645441	0.655681
		111.11	0.775482	0.778804	0.68229	0.791911	0.764619	0.798354	0.782108	0.788662	0.788662	0.80472			111.11	0.775482	0.782108	0.695087	0.788662	0.787732	0.82939	0.798354	0.814123	0.801547	0.820291			111.11	0.782108	0.778804	0.68229	0.791911	0.780121	0.814123	0.782108	0.795142	0.791911	0.798354
		122.221	0.931736	0.932813	0.900419	0.93704	0.928149	0.939105	0.933882	0.935995	0.935995	0.941138			122.221	0.931736	0.933882	0.904836	0.935995	0.93566	0.94894	0.939105	0.944125	0.940125	0.946076			122.221	0.933882	0.932813	0.900419	0.93704	0.933199	0.944125	0.933882	0.938077	0.93704	0.939105
		133.333	1	1	1	1	1	1	1	1	1	1			133.333	1	1	1	1	1	1	1	1	1	1			133.333	1	1	1	1	1	1	1	1	1	1
T2 Corrected Fitting		0	1	1	1	1	1	1	1	1	1	1			0	1	1	1	1	1	1	1	1	1	1			0	1	1	1	1	1	1	1	1	1	1
		11.111	0.92824	0.928278	0.891919	0.933741	0.921482	0.931792	0.927735	0.928308	0.92882	0.934943			11.111	0.925213	0.927399	0.896962	0.93161	0.930116	0.941608	0.931564	0.932364	0.929251	0.935193			11.111	0.930486	0.928661	0.891528	0.934012	0.927057	0.937742	0.929012	0.931339	0.931543	0.930529
		22.222	0.769673	0.77125	0.669468	0.786346	0.753675	0.785969	0.771847	0.775761	0.776617	0.794162			22.222	0.76466	0.771287	0.683043	0.781289	0.778425	0.816622	0.785583	0.793966	0.783111	0.801528			22.222	0.776431	0.771886	0.668882	0.786802	0.769885	0.803151	0.773972	0.783761	0.782648	0.783839
		33.333	0.612601	0.61569	0.466753	0.638648	0.59023	0.640482	0.617596	0.624647	0.625682	0.652787			33.333	0.606625	0.616925	0.485836	0.631336	0.627909	0.689457	0.640011	0.655818	0.638109	0.667343			33.333	0.623106	0.616452	0.46614	0.639204	0.614947	0.66723	0.620148	0.636652	0.634149	0.637881
		44.444	0.506333	0.510191	0.339644	0.537466	0.480393	0.540327	0.512736	0.521407	0.522559	0.554986			44.444	0.499759	0.511993	0.360729	0.528865	0.524938	0.599802	0.539798	0.559506	0.53804	0.573338			44.444	0.518844	0.511033	0.33905	0.53809	0.509567	0.572526	0.515564	0.535631	0.532423	0.537403
		55.555	0.45347	0.457401	0.277559	0.486507	0.424268	0.488919	0.459862	0.468803	0.470098	0.504707			55.555	0.446122	0.459029	0.299206	0.4772	0.471766	0.552519	0.48832	0.508582	0.485925	0.523487			55.555	0.46672	0.458345	0.276952	0.487213	0.455298	0.523419	0.463034	0.484022	0.480808	0.485614
		66.666	0.437795	0.441371	0.258218	0.471209	0.406189	0.472054	0.443247	0.451661	0.453158	0.488428			66.666	0.429296	0.442285	0.280012	0.461385	0.454639	0.536273	0.47136	0.490048	0.467636	0.505413			66.666	0.451192	0.442464	0.257541	0.472029	0.437745	0.507252	0.446919	0.467347	0.464593	0.468227
		77.777	0.450074	0.452965	0.272343	0.483088	0.418196	0.481334	0.453828	0.461134	0.462918	0.498085			77.777	0.439897	0.452678	0.294021	0.472738	0.466192	0.544014	0.480509	0.495991	0.474749	0.511512			77.777	0.463332	0.454274	0.27151	0.48407	0.449325	0.516364	0.458217	0.477094	0.475184	0.476785
		88.888	0.498776	0.500342	0.326999	0.529938	0.46674	0.523692	0.49937	0.504488	0.506718	0.540519			88.888	0.485908	0.497924	0.348336	0.519022	0.512607	0.581478	0.522667	0.532144	0.513575	0.547408			88.888	0.511339	0.501994	0.325855	0.531169	0.496284	0.557198	0.504893	0.520408	0.52004	0.51804
		99.999	0.598938	0.597948	0.440931	0.625277	0.565247	0.611133	0.593605	0.594491	0.597449	0.627429			99.999	0.581583	0.591672	0.461015	0.613794	0.605913	0.658106	0.609787	0.608302	0.595085	0.622586			99.999	0.609635	0.60017	0.439196	0.626911	0.591059	0.640615	0.600996	0.609704	0.612154	0.603718
		111.11	0.746871	0.741759	0.620546	0.764472	0.711443	0.738319	0.732131	0.726232	0.730247	0.753298			111.11	0.722864	0.729482	0.636915	0.752479	0.742281	0.767489	0.736512	0.718208	0.713514	0.730667			111.11	0.754131	0.744824	0.617835	0.766692	0.73027	0.760722	0.742267	0.739843	0.746666	0.728371
		122.221	0.893994	0.884124	0.811205	0.901387	0.857396	0.861722	0.868452	0.854823	0.860024	0.8752			122.221	0.862435	0.864997	0.821895	0.888868	0.87645	0.871333	0.859403	0.822519	0.827193	0.833015			122.221	0.897201	0.888142	0.807307	0.904267	0.867817	0.876232	0.881687	0.866568	0.87832	0.84896
		133.333	0.955892	0.943196	0.892413	0.958565	0.917135	0.910453	0.923817	0.905776	0.91179	0.923817			133.333	0.91914	0.919808	0.900431	0.9452	0.931167	0.911121	0.907781	0.860343	0.869697	0.870365			133.333	0.957229	0.947873	0.887736	0.961907	0.923817	0.921813	0.939186	0.917135	0.931836	0.895754

## Sheet: Supplementary Fig. 9c
Supplementary Fig. 9c, counts of intermolecular cross peaks in three woods
	Strong	Medium	Weak	Total
lignin-cellulose	8	4	8
lignin-lignin	4	11	4
lignin-xylan	22	13	7
mixed sugar-xylan	11	1	1
	Strong	Medium	Weak	Total
lignin-cellulose	4	5	6
lignin-lignin	2	6	8
lignin-xylan	14	17	10
mixed sugar-xylan	2	2	0
	Strong	Medium	Weak	Total
lignin-cellulose	18	1	3
lignin-lignin	n/a	n/a	n/a
lignin-xylan	25	5	23
mixed sugar-xylan	3	0	5
mannan-xylan	1	0	0
Note: n/a means there are no lignin-lignin intermolecular crosspeaks in spruce because we only have one type of lignin unit (guaicyl, G, unit)

## Sheet: Supplementary Fig. 12abc
Supplementary Fig. 12, Water 1H spin diffusion of polysaccharides at using mixing times
Supplementary figure 12a
	Time (ms)	√ Time	105 ppm	89 ppm	84 ppm	102 ppm	82 ppm	78 ppm	65 ppm	63.5 ppm	61.5 ppm	56 ppm	21 ppm	153 ppm
	0.001	0	0.079	0.0304559	0.0942928	0.1035	0.1011	0.1157	0.05737	0.1071	0.168	0.211	0.3655	0.183
	1	1	0.2119	0.133948	0.238279	0.2939	0.2682	0.3011	0.2121	0.2672	0.3168	0.298	0.3228	0.312
	4	2	0.4955	0.432105	0.551533	0.5542	0.5854	0.7106	0.4721	0.5341	0.5526	0.584	0.5008	0.623
	9	3	0.7538	0.717653	0.79911	0.7874	0.8078	0.9158	0.7468	0.7739	0.7852	0.801	0.74	0.812
	16	4	0.9073	0.872357	0.934125	0.9116	0.9443	1.01	0.9167	0.9136	0.9268	0.914	0.8735	0.905
	25	5	0.981	0.952473	0.990109	0.9856	0.9915	1.03	0.9911	0.9782	0.9827	0.989	0.963	1
	36	6	1	0.969932	0.99812	1	1	1	1	1	1	1	1	0.985
	49	7	0.9906	1	1	0.9665	0.998	1.081	0.9625	0.9499	0.9421	0.961	0.982	0.982
	64	8	0.9434	0.961785	0.971316	0.9295	0.9815	1.06	0.9078	0.9047	0.8914	0.924	0.944	0.908
	81	9	0.8726	0.880892	0.889614	0.8681	0.9261	0.971	0.8479	0.845	0.8324	0.871	0.865	0.861
	100	10	0.823	0.822793	0.83907	0.803	0.8482	0.9069	0.7842	0.7815	0.77	0.816	0.841	0.763
	121	11	0.773	0.761	0.764	0.708	0.773	0.789	0.732	0.754	0.751	0.738	0.741	0.701
Supplementary figure 12b
	Time (ms)	√ Time	105 ppm	102 ppm	89 ppm	84 ppm	82 ppm	78 ppm	65 ppm	63.5 ppm	61.5 ppm	56 ppm	21 ppm	153 ppm
	0.004	0.002	0.02313	0.05133	0.00755	0.02897	0.02582	0.08538	0.02229	0.03875	0.06308	0.2108	0.5385	0.112
	2.25	1.5	0.1039	0.1608	0.08414	0.1277	0.1267	0.2863	0.1042	0.13	0.1249	0.186	0.2419	0.214
	4	2	0.1366	0.1954	0.1255	0.163	0.1632	0.3282	0.1369	0.1611	0.1518	0.206	0.2349	0.284
	6.25	2.5	0.1778	0.2284	0.165	0.208	0.2063	0.4108	0.1764	0.1939	0.19	0.221	0.259	0.321
	9	3	0.2182	0.2723	0.2126	0.2504	0.2483	0.4485	0.2144	0.2334	0.2287	0.2825	0.2746	0.408
	16	4	0.3131	0.3509	0.3235	0.3592	0.3598	0.5952	0.3077	0.3221	0.325	0.3823	0.3605	0.496
	25	5	0.4196	0.4842	0.4377	0.4814	0.4775	0.7671	0.4123	0.4233	0.4188	0.488	0.4607	0.634
	36	6	0.5355	0.5829	0.5641	0.5957	0.5977	0.9234	0.5211	0.5246	0.5242	0.5931	0.5545	0.781
	64	8	0.7462	0.7735	0.8716	0.8315	0.8247	1.19	0.7261	0.7099	0.7164	0.7719	0.7577	0.827
	81	9	0.8389	0.8528	0.8837	0.9078	0.9093	1.325	0.8164	0.7981	0.7898	0.824	0.8436	0.886
	100	10	0.8982	0.9221	0.91	0.9167	0.9182	0.979	0.9	0.9061	0.9143	0.961	0.921	0.914
	121	11	0.9524	0.9777	0.937	0.9532	0.9547	0.9983	0.9543	0.9607	0.96	0.988	0.9577	0.932
	144	12	0.9807	0.9969	0.9743	0.9911	0.9927	0.9983	0.9826	0.9892	0.9885	1	0.9861	0.967
	169	13	1	1	1	1	1	1	1	1	1	0.994	1	1
Supplementary figure 12c
	Time (ms)	√ Time	105 ppm	102 ppm	101 ppm	89 ppm	84 ppm	82 ppm	78 ppm	65 ppm	63.5 ppm	61.5 ppm	56 ppm	21 ppm	148 ppm
	0.001	0	0.05199	0.09604	0.1289	0.03489	0.0804442	0.1199	0.131437	0.03672	0.1037	0.1479	0.1853	0.4019	0.126
	2.25	1.5	0.366	0.5298	0.5906	0.3105	0.430898	0.5443	0.573653	0.3204	0.4615	0.5058	0.4124	0.518	0.569
	4	2	0.515	0.6566	0.7109	0.4542	0.583119	0.6616	0.704092	0.4734	0.6065	0.633	0.5581	0.6174	0.694
	6.25	2.25	0.6509	0.7676	0.8229	0.6087	0.715795	0.781	0.823054	0.616	0.7022	0.74	0.7054	0.7078	0.812
	9	3	0.7684	0.8546	0.8811	0.7327	0.812537	0.8611	0.88992	0.7415	0.8049	0.8401	0.8166	0.8688	0.891
	16	4	0.934	0.9796	0.9714	0.8993	0.952122	0.968	0.990719	0.9102	0.9502	0.9537	0.9362	0.9672	0.895
	25	5	0.9903	0.9892	0.9809	0.9629	1	0.9968	1	0.9745	0.988	0.9916	0.9734	1.016	0.962
	36	6	1	1	1	1	0.987167	1	0.998004	1	1	1	1	1	0.969
	64	8	0.907	0.8799	0.8557	0.8906	0.887167	0.8953	0.88992	0.9102	0.9228	0.9083	0.9181	0.9211	0.982
	81	9	0.8638	0.838	0.8229	0.8482	0.853208	0.8611	0.839321	0.8753	0.8788	0.8735	0.8743	0.8773	1

## Sheet: Supplementary Fig. 14
Supplementary Fig. 14, 13C-T1 relaxation of lignin and polysaccharides of the three woods
Eucalyptus
	time (s)	174 ppm	153 ppm	148 ppm	145 ppm	136 ppm	134 ppm	116 ppm	57 ppm	105 ppm	102 ppm	89 ppm	84 ppm	82 ppm	78 ppm	65 ppm	62 ppm	21 ppm
	0	1	1	1	1	1	1	1	1	1	1	1	1	1	1	1	1	1
	0.1	1.796	1.727	1.874	1.671	1.467	1.483	0.8129	0.7394	0.9313	0.9032	0.9473	0.9144	0.888	0.9024	0.84	0.7856	0.8987
	0.4	1.727	1.778	1.944	1.721	1.496	1.542	0.8453	0.7181	0.8783	0.8272	0.929	0.8624	0.8294	0.8429	0.7922	0.7056	0.9908
	1.3	1.477	1.613	1.763	1.607	1.37	1.399	0.8181	0.6024	0.7514	0.6609	0.8264	0.745	0.7165	0.7352	0.6777	0.5638	0.8814
	2	1.158	1.276	1.375	1.272	1.084	1.096	0.6186	0.4908	0.6121	0.5437	0.6798	0.6011	0.5724	0.5705	0.5576	0.4593	0.7181
	3	0.8809	0.9431	1.016	0.9125	0.8011	0.834	0.4483	0.3734	0.4704	0.4097	0.5275	0.4574	0.4313	0.4257	0.4411	0.3529	0.5572
	4.5	0.5904	0.626	0.6809	0.6116	0.5214	0.5429	0.2947	0.2503	0.3278	0.2746	0.3749	0.3126	0.2948	0.2826	0.3105	0.2412	0.3771
	6.5	0.3589	0.3625	0.402	0.3439	0.3049	0.3174	0.169	0.1507	0.2057	0.1657	0.244	0.1957	0.1846	0.1718	0.1982	0.1495	0.2315
	9	0.1979	0.2018	0.2132	0.1789	0.1601	0.17	0.08533	0.07992	0.1179	0.09881	0.1427	0.1111	0.1048	0.09946	0.117	0.08408	0.1327
	12	0.1019	0.09156	0.09122	0.09485	0.07553	0.07133	0.03986	0.04036	0.06316	0.04439	0.07868	0.05723	0.0509	0.04927	0.06205	0.03968	0.06385
Poplar
	time (s)	174 ppm	153 ppm	148 ppm	145 ppm	134 ppm	120 ppm	115 ppm	57 ppm	105 ppm	102 ppm	89 ppm	84 ppm	82 ppm	78 ppm	65 ppm	62 ppm	21 ppm
	0	1	1	1	1	1	1	1	1	1	1	1	1	1	1	1	1	1
	0.1	1.796	1.717	1.873	1.663	1.18	0.8126	0.8132	0.7367	0.9246	0.8991	0.9479	0.9196	0.8801	0.9014	0.8353	0.7915	0.8948
	0.4	1.727	1.768	1.952	1.712	1.524	0.845	0.8455	0.7225	0.8806	0.8076	0.9296	0.8673	0.8301	0.8337	0.7878	0.7109	0.8866
	1.3	1.477	1.62	1.771	1.599	1.396	0.8206	0.8211	0.6002	0.746	0.6516	0.8268	0.7419	0.7241	0.7329	0.6746	0.568	0.8775
	2	1.158	1.269	1.387	1.265	1.094	0.6352	0.6248	0.489	0.6137	0.5156	0.6802	0.5986	0.5785	0.5729	0.5604	0.4673	0.722
	3	0.8723	0.9469	1.035	0.926	0.8323	0.4662	0.4484	0.3757	0.4716	0.3847	0.533	0.4555	0.4359	0.4233	0.4391	0.3591	0.5547
	4.5	0.5904	0.6285	0.6673	0.6028	0.5365	0.2947	0.2919	0.2494	0.3255	0.2655	0.3751	0.3113	0.298	0.2837	0.309	0.2454	0.3791
	6.5	0.3589	0.3711	0.4097	0.3456	0.3107	0.1792	0.169	0.1502	0.2078	0.163	0.2442	0.1949	0.1843	0.1742	0.1973	0.1488	0.2305
	9	0.1979	0.2007	0.2172	0.1815	0.1696	0.08371	0.09139	0.0812	0.1191	0.08645	0.1428	0.1096	0.1007	0.09795	0.1153	0.0837	0.1322
	12	0.1009	0.08755	0.08682	0.0899	0.0777	0.0448	0.04661	0.04061	0.06318	0.03735	0.07933	0.05833	0.05035	0.04899	0.06177	0.04065	0.06296
Spruce
	time (s)	174 ppm	153 ppm	148 ppm	132 ppm	130 ppm	115 ppm	57 ppm	105 ppm	102 ppm	101 ppm	89 ppm	84 ppm	82 ppm	78 ppm	65 ppm	62 ppm	21 ppm
	0	1	1	1	1	1	1	1	1	1	1	1	1	1	1	1	1	1
	0.1	1.418	1.499	1.597	1.281	1.187	0.9231	0.769	0.9692	0.9949	0.9561	0.9938	0.9505	0.9318	0.952	0.8758	0.7919	0.7993
	0.4	1.225	1.414	1.521	1.196	1.046	0.8538	0.7044	0.8791	0.8265	0.7789	0.9191	0.8455	0.8049	0.7832	0.8021	0.6643	0.7393
	0.8	1.008	1.282	1.366	1.064	0.912	0.7669	0.6205	0.7819	0.707	0.6408	0.8337	0.7375	0.6953	0.6635	0.7135	0.5739	0.6202
	1.3	0.8131	1.108	1.18	0.9282	0.7651	0.6624	0.5256	0.6755	0.5817	0.5324	0.7344	0.6371	0.589	0.5621	0.6224	0.4862	0.5153
	2	0.6247	0.903	0.9522	0.7202	0.5995	0.5397	0.42	0.5557	0.4602	0.4131	0.6101	0.5191	0.4799	0.4491	0.512	0.3922	0.3883
	3	0.4312	0.6417	0.6901	0.527	0.4302	0.3902	0.3073	0.4187	0.3434	0.3023	0.4642	0.3911	0.3581	0.3351	0.3896	0.2898	0.2814
	4.5	0.2699	0.4057	0.4362	0.3431	0.2773	0.2491	0.1887	0.2779	0.2129	0.1987	0.3142	0.2571	0.2331	0.2203	0.2611	0.1924	0.1744
	6.5	0.1446	0.2237	0.2453	0.1699	0.15	0.1347	0.101	0.1625	0.1269	0.1054	0.1873	0.146	0.1311	0.1266	0.1527	0.1092	0.09072
	9	0.07518	0.1015	0.1124	0.0937	0.0711	0.06354	0.0486	0.0828	0.06226	0.05534	0.09554	0.07373	0.0662	0.06271	0.08019	0.05255	0.04718
	12	0.03346	0.0465	0.05622	0.0382	0.03884	0.02238	0.02384	0.03724	0.02854	0.02936	0.04336	0.03346	0.02724	0.02764	0.03432	0.02432	0.0227

## Sheet: Supplementary Fig. 15
Supplementary Fig. 15, 1H T1rho relaxation times of lignin and polysaccharides
Eucalyptus
Time (ms)	153.9 ppm	136.1 ppm	135.6 ppm	133.3 ppm	119.2 ppm	115 ppm	57 ppm	102.5 ppm	89 ppm	84 ppm	78 ppm	65 ppm	61.5 ppm	21 ppm
0	0.952381	0.980681	0.971157	1	0.924898	0.961723	0.990295	0.997009	0.963391	0.972763	0.970295	0.971157	0.982318	1
0.1	1	1	1	0.9712	1	1	1	1	1	1	1	1	1	0.9807
0.3	0.961714	0.934	0.915898	0.9159	0.924898	0.952395	0.971182	0.971186	0.990366	0.980545	0.933947	0.985	0.97112	0.9617
0.5	0.952381	0.863882	0.872293	0.8982	0.847114	0.89825	0.943157	0.924925	0.959345	0.952335	0.925924	0.961736	0.933988	0.9431
1	0.89819	0.847112	0.84714	0.8471	0.775897	0.79121	0.898198	0.880857	0.961753	0.933949	0.855417	0.92493	0.898232	0.8982
1.5	0.855429	0.814749	0.814703	0.799	0.724658	0.768417	0.855417	0.830808	0.952408	0.907004	0.806793	0.898223	0.855403	0.8638
2.2	0.8148	0.738943	0.731767	0.7835	0.625971	0.717638	0.806793	0.760917	0.924952	0.880837	0.736187	0.872293	0.806778	0.8227
3	0.798952	0.69697	0.6835	0.6969	0.602016	0.619927	0.760943	0.717647	0.907033	0.838911	0.69697	0.838885	0.760904	0.7912
4	0.738952	0.65735	0.626008	0.6768	0.556789	0.567802	0.710735	0.667099	0.880925	0.79893	0.638344	0.806837	0.723477	0.7535
5.5	0.63219	0.510052	0.490531	0.4717	0.41	0.411521	0.567835	0.599202	0.838921	0.746206	0.58467	0.768379	0.662574	0.6969
7.5	0.607905	0.458076	0.467126	0.3957	0.358953	0.388055	0.567835	0.533001	0.791233	0.690175	0.535552	0.717685	0.600982	0.6383
10	0.51	0.423752	0.403516	0.3224	0.292453	0.345163	0.490493	0.474078	0.739017	0.625973	0.461678	0.663786	0.534578	0.5623
14	0.435619	0.332058	0.325726	0.2162	0.188494	0.284093	0.415726	0.405783	0.683815	0.562451	0.415726	0.602311	0.461886	0.4672
19	0.358286	0.322448	0.288463	0.206	0.197155	0.226967	0.338681	0.343809	0.614258	0.485992	0.329174	0.557055	0.394499	0.36984
Poplar
Time (ms)	153 ppm	133 ppm	145.4 ppm	137.2 ppm	120.7 ppm	116 ppm	105 ppm	102.5 ppm	89 ppm	84 ppm	82 ppm	78 ppm	62.5 ppm	61.5 ppm	21 ppm
0	0.961723	0.980584	1	1	1	1	0.961723	0.980681	0.961723	0.971157	0.980681	0.990295	0.961723	0.971157	0.961538
0.1	1	0.999902	0.99965	0.9965	0.9807	0.9903	1	1	1	1	1	1	1	1	1
0.3	0.971148	0.952344	0.95205	0.98035	0.9431	0.9249	0.971148	0.952437	0.971148	0.961736	0.952437	0.933947	0.971148	0.971157	0.980769
0.5	0.961723	0.898117	0.89795	0.8892	0.907	0.8809	0.961723	0.934	0.961723	0.952413	0.943121	0.915924	0.943162	0.952413	0.980769
1	0.934026	0.830653	0.80655	0.82245	0.8638	0.7912	0.943162	0.880847	0.952395	0.92493	0.898205	0.855417	0.907001	0.915898	0.952212
1.5	0.89825	0.791136	0.70355	0.72445	0.7759	0.7759	0.934026	0.830735	0.943162	0.898223	0.855448	0.806793	0.880842	0.880839	0.915769
2.2	0.86382	0.73887	0.61975	0.67005	0.7177	0.6835	0.907001	0.775914	0.924889	0.872293	0.814749	0.746187	0.838911	0.838885	0.880673
3	0.830737	0.71063	0.5406	0.63195	0.6509	0.6509	0.889498	0.731784	0.90527	0.84714	0.775914	0.69697	0.80679	0.798971	0.83875
4	0.79121	0.638262	0.467	0.5621	0.5904	0.626	0.86382	0.670295	0.889498	0.814703	0.731784	0.638344	0.760916	0.75352	0.798846
5.5	0.738988	0.562267	0.3842	0.4491	0.5252	0.5568	0.830737	0.613906	0.86382	0.775954	0.683436	0.58467	0.724659	0.703797	0.738846
7.5	0.676861	0.520004	0.1462	0.22245	0.4237	0.51	0.79121	0.551437	0.830737	0.731767	0.625968	0.535552	0.663781	0.650966	0.663654
10	0.619927	0.449206	0.1019	0.166	0.3589	0.4155	0.75351	0.500147	0.79121	0.676799	0.567814	0.471678	0.619927	0.596193	0.596058
14	0.490671	0.345362	0.0717	0.1192	0.2814	0.3288	0.677053	0.419731	0.732064	0.608138	0.490733	0.415726	0.546259	0.520152	0.490577
19	0.419696	0.247892	0.0407	0.049	0.243	0.2656	0.645124	0.289889	0.664359	0.608333	0.395803	0.329174	0.481246	0.440905	0.415769
Spruce
Time (ms)	147.6 ppm	145.3 ppm	134.2 ppm	130.7 ppm	119 ppm	116.3 ppm	113.5 ppm	57 ppm	105 ppm	102.5 ppm	89 ppm	84 ppm	82 ppm	78 ppm	65 ppm	62.5 ppm	61.5 ppm	21 ppm
0	0.943129	0.990295	0.907029	0.952381	0.952381	0.971157	0.971157	0.966464	0.952381	0.984252	0.956023	0.965251	0.965251	0.974659	0.951475	0.960615	0.969932	0.980392
0.1	1	1	1	1	1	1	1	1	1	1	1	1	1	1	1	1	1	1
0.3	0.97114	0.971182	0.915918	0.915905	0.924952	0.943187	0.933961	0.957089	0.961905	0.952264	0.971319	0.96168	0.952317	0.933821	0.952426	0.943324	0.952473	0.942843
0.5	0.889465	0.933947	0.898231	0.855429	0.880857	0.90706	0.898223	0.93863	0.952381	0.924803	0.961759	0.952317	0.93388	0.90692	0.943482	0.925072	0.934045	0.924608
1	0.847119	0.863834	0.85542	0.798952	0.798952	0.830727	0.838885	0.885184	0.943143	0.847047	0.952486	0.91583	0.880792	0.830702	0.91627	0.88098	0.880892	0.863627
1.5	0.838914	0.830759	0.75356	0.724667	0.760952	0.75352	0.783529	0.843046	0.924952	0.798917	0.934034	0.880792	0.8389	0.775828	0.889819	0.839193	0.847139	0.822451
2.2	0.760917	0.814716	0.670295	0.644571	0.663714	0.6835	0.717685	0.787378	0.89819	0.738878	0.915966	0.846139	0.79112	0.717544	0.864129	0.791354	0.79903	0.753333
3	0.731774	0.724698	0.657324	0.619905	0.613905	0.644654	0.650966	0.742631	0.872286	0.690157	0.898279	0.806757	0.7389	0.657212	0.831018	0.753698	0.75354	0.72451
4	0.670282	0.683502	0.5678	0.530286	0.556857	0.556861	0.625813	0.673335	0.84	0.635335	0.872371	0.775869	0.690154	0.601949	0.803045	0.707205	0.7	0.663529
5.5	0.619919	0.607942	0.53551	0.440571	0.505048	0.49529	0.540643	0.604813	0.8	0.576181	0.83088	0.717568	0.625965	0.540741	0.764795	0.65389	0.641222	0.601863
7.5	0.578987	0.551396	0.458141	0.380571	0.419619	0.419637	0.457997	0.53803	0.754476	0.507579	0.7913	0.657239	0.556757	0.476316	0.721313	0.598943	0.581571	0.551275
10	0.505046	0.500198	0.376871	0.29819	0.358952	0.352044	0.380499	0.464772	0.697905	0.447146	0.739006	0.602027	0.49527	0.415497	0.673644	0.537944	0.522405	0.509902
14	0.399698	0.399683	0.295329	0.26019	0.265333	0.26532	0.292512	0.374988	0.645714	0.393898	0.683748	0.530502	0.423745	0.348733	0.623216	0.473967	0.446945	0.419608
19	0.325945	0.3388	0.181406	0.172952	0.2248	0.231524	0.248	0.305789	0.574476	0.33063	0.608413	0.458301	0.348803	0.28694	0.549191	0.405764	0.382541	0.355569

[truncated: 1 more sheets: Supplementary Fig. 16 cd]
